# Supplementary material for: New records in non-native vascular plants of Russian Lapland
Source: Biodivers Data J. 2022 Jan 6;10:e78166. doi: 10.3897/BDJ.10.e78166 (PMC8758643; doi:10.3897/BDJ.10.e78166)
Supplement: XML Treatment for Anthemis ruthenica [file BDJ.10.e78166-treatment1.xml]

<!DOCTYPE tp:taxon-treatment
  PUBLIC "-//TaxonX//DTD Taxonomic Treatment Publishing DTD v0 20100105//EN" "tax-treatment-NSO.dtd">
<tp:taxon-treatment xmlns:tp="http://www.plazi.org/taxpub"><tp:treatment-meta><mixed-citation publication-type="journal"><person-group><name><surname>Kozhin</surname><given-names>Mikhail</given-names></name><name><surname>Sennikov</surname><given-names>Alexander</given-names></name></person-group><article-title>New records in non-native vascular plants of Russian Lapland</article-title><source>Biodivers Data J</source><day>06</day><month>01</month><year>2022</year><volume>10</volume><pub-id pub-id-type="doi">10.3897/BDJ.10.e78166</pub-id></mixed-citation></tp:treatment-meta><tp:nomenclature><tp:taxon-name>
            <object-id xmlns:xlink="http://www.w3.org/1999/xlink" content-type="arpha" xlink:type="simple">409FCBEE-7947-5624-89B7-C71886B2B992</object-id>
            <tp:taxon-name-part taxon-name-part-type="genus">Anthemis</tp:taxon-name-part>
            <tp:taxon-name-part taxon-name-part-type="species">ruthenica</tp:taxon-name-part>
            <object-id xmlns:xlink="http://www.w3.org/1999/xlink" xlink:type="simple" object-id-type="IPNI">urn:lsid:ipni.org:names:177582-1</object-id>
            <object-id xmlns:xlink="http://www.w3.org/1999/xlink" xlink:type="simple" object-id-type="Flora of Russian Lapland">https://laplandflora.ru/#28334</object-id>
            <object-id xmlns:xlink="http://www.w3.org/1999/xlink" xlink:type="simple" object-id-type="GBIF">https://www.gbif.org/occurrence/3400181303</object-id>
          </tp:taxon-name><tp:taxon-authority>M.Bieb.</tp:taxon-authority><tp:nomenclature-citation-list><tp:nomenclature-citation><tp:taxon-name>
                <tp:taxon-name-part taxon-name-part-type="genus" reg="Anthemis">Anthemis</tp:taxon-name-part>
                <tp:taxon-name-part taxon-name-part-type="species" reg="ruthenica">ruthenica</tp:taxon-name-part>
              </tp:taxon-name><comment> M.Bieb., Fl. Taur.-Caucas. 2: 330 (1808).</comment></tp:nomenclature-citation></tp:nomenclature-citation-list></tp:nomenclature><tp:treatment-sec sec-type="Distribution"><title>Distribution</title><sec sec-type="Native distribution"><title>Native distribution</title><p>Europe (temperate), Mediterranean, Caucasus.</p></sec><sec sec-type="Secondary distribution"><title>Secondary distribution</title><p>Europe (north), Asia.</p></sec><sec sec-type="Distribution in neighbouring territories"><title>Distribution in neighbouring territories</title><p>In Karelia, the species is known as casual on railways (<xref ref-type="bibr" rid="B7030339">Kravchenko 2007</xref>). In Finland, it is known as casual alien in many places in the south and seldom in the north, mostly introduced with transport (<xref ref-type="bibr" rid="B7051005">Kurtto 1998b</xref>).</p></sec><sec sec-type="New record"><title>New record</title><p>Russia. Murmansk Region. Kola District. Tuloma Village, state farm 'Tuloma', field no. 1, cultivated field of perennial grasses, 31.08.1953, <italic>E. Shlyakova</italic> #36 (KPABG 042732).</p></sec><sec sec-type="Pathways of introduction"><title>Pathways of introduction</title><p>Transport – Contaminant: Seed contaminant.</p><p>The species was found on fields, thus indicating its arrival with contaminated seed.</p></sec><sec sec-type="Period of introduction"><title>Period of introduction</title><p>USSR, after the Second World War (1945-1991).</p><p>This casual alien has not been known prior to the period of its first record and had hardly had a chance for longer survival in the agricultural habitats.</p></sec><sec sec-type="Invasion status"><title>Invasion status</title><p>Historical casual occurrence. No new records, apparently extinct in the territory.</p></sec></tp:treatment-sec><tp:treatment-sec sec-type="Ecology"><title>Ecology</title><p>Sands, rock outcrops, disturbed ground.</p></tp:treatment-sec><tp:treatment-sec sec-type="Biology"><title>Biology</title><p>Annual. Therophyte with taproot.</p></tp:treatment-sec><ref-list><ref id="B7030339"><element-citation xmlns:xlink="http://www.w3.org/1999/xlink" publication-type="book" xlink:type="simple"><person-group person-group-type="author"><name name-style="western"><surname>Kravchenko</surname><given-names>A. V.</given-names></name></person-group><year>2007</year><source>A compendium of the Karelian flora (vascular plants)</source><publisher-name>Karelian Research Centre</publisher-name><publisher-loc>Petrozavodsk</publisher-loc><size units="page">403</size><comment content-type="language">Russian</comment><isbn>978-5-9274-0324-0</isbn></element-citation></ref><ref id="B7051005"><element-citation xmlns:xlink="http://www.w3.org/1999/xlink" publication-type="chapter" xlink:type="simple"><person-group person-group-type="author"><name name-style="western"><surname>Kurtto</surname><given-names>A.</given-names></name></person-group><year>1998</year><chapter-title>
            <tp:taxon-name><tp:taxon-name-part taxon-name-part-type="family">Asteraceae</tp:taxon-name-part></tp:taxon-name>
          </chapter-title><person-group person-group-type="editor"><name name-style="western"><surname>Hämet-Ahti</surname><given-names>L.</given-names></name><name name-style="western"><surname>Suominen</surname><given-names>J.</given-names></name><name name-style="western"><surname>Ulvinen</surname><given-names>T.</given-names></name><name name-style="western"><surname>Uotila</surname><given-names>P.</given-names></name></person-group><source>Retkeilykasvio</source><edition>Ed. 4</edition><publisher-name>Luonnontieteellinen keskusmuseo</publisher-name><publisher-loc>Helsinki</publisher-loc><size units="page">405-444</size><isbn>951-45-8166-0</isbn></element-citation></ref></ref-list></tp:taxon-treatment>
