# Supplementary material for: New records in non-native vascular plants of Russian Lapland
Source: Biodivers Data J. 2022 Jan 6;10:e78166. doi: 10.3897/BDJ.10.e78166 (PMC8758643; doi:10.3897/BDJ.10.e78166)
Supplement: XML Treatment for Aruncus dioicus [file BDJ.10.e78166-treatment2.xml]

<!DOCTYPE tp:taxon-treatment
  PUBLIC "-//TaxonX//DTD Taxonomic Treatment Publishing DTD v0 20100105//EN" "tax-treatment-NSO.dtd">
<tp:taxon-treatment xmlns:tp="http://www.plazi.org/taxpub"><tp:treatment-meta><mixed-citation publication-type="journal"><person-group><name><surname>Kozhin</surname><given-names>Mikhail</given-names></name><name><surname>Sennikov</surname><given-names>Alexander</given-names></name></person-group><article-title>New records in non-native vascular plants of Russian Lapland</article-title><source>Biodivers Data J</source><day>06</day><month>01</month><year>2022</year><volume>10</volume><pub-id pub-id-type="doi">10.3897/BDJ.10.e78166</pub-id></mixed-citation></tp:treatment-meta><tp:nomenclature><tp:taxon-name>
            <object-id xmlns:xlink="http://www.w3.org/1999/xlink" content-type="arpha" xlink:type="simple">AF85FB1F-E30D-5C5B-971B-9F41DF11ACC5</object-id>
            <tp:taxon-name-part taxon-name-part-type="genus">Aruncus</tp:taxon-name-part>
            <tp:taxon-name-part taxon-name-part-type="species">dioicus</tp:taxon-name-part>
            <object-id xmlns:xlink="http://www.w3.org/1999/xlink" xlink:type="simple" object-id-type="IPNI">urn:lsid:ipni.org:names:20973-2</object-id>
            <object-id xmlns:xlink="http://www.w3.org/1999/xlink" xlink:type="simple" object-id-type="Flora of Russian Lapland">https://laplandflora.ru/#19949</object-id>
            <object-id xmlns:xlink="http://www.w3.org/1999/xlink" xlink:type="simple" object-id-type="GBIF">https://www.gbif.org/occurrence/3400181306</object-id>
          </tp:taxon-name><tp:taxon-authority>(Walter) Fernald</tp:taxon-authority><tp:nomenclature-citation-list><tp:nomenclature-citation><tp:taxon-name>
                <tp:taxon-name-part taxon-name-part-type="genus" reg="Aruncus">Aruncus</tp:taxon-name-part>
                <tp:taxon-name-part taxon-name-part-type="species" reg="dioicus">dioicus</tp:taxon-name-part>
              </tp:taxon-name><comment> (Walter) Fernald, Rhodora 41: 423 (1939) - <italic><tp:taxon-name><tp:taxon-name-part taxon-name-part-type="genus" reg="Actaea">Actaea</tp:taxon-name-part><tp:taxon-name-part taxon-name-part-type="species" reg="dioica">dioica</tp:taxon-name-part></tp:taxon-name></italic> Walter, Fl. Carol.: 152 (1788).</comment></tp:nomenclature-citation><tp:nomenclature-citation><tp:taxon-name>
                <tp:taxon-name-part taxon-name-part-type="genus">Aruncus</tp:taxon-name-part>
                <tp:taxon-name-part taxon-name-part-type="species">dioicus</tp:taxon-name-part>
              </tp:taxon-name><comment> <italic><tp:taxon-name><tp:taxon-name-part taxon-name-part-type="genus" reg="Aruncus">Aruncus</tp:taxon-name-part><tp:taxon-name-part taxon-name-part-type="species" reg="sylvester">sylvester</tp:taxon-name-part></tp:taxon-name></italic></comment></tp:nomenclature-citation><tp:nomenclature-citation><tp:taxon-name>
                <tp:taxon-name-part taxon-name-part-type="genus">Aruncus</tp:taxon-name-part>
                <tp:taxon-name-part taxon-name-part-type="species">dioicus</tp:taxon-name-part>
              </tp:taxon-name><comment> <italic><tp:taxon-name><tp:taxon-name-part taxon-name-part-type="genus" reg="Aruncus">Aruncus</tp:taxon-name-part><tp:taxon-name-part taxon-name-part-type="species" reg="asiaticus">asiaticus</tp:taxon-name-part></tp:taxon-name></italic></comment></tp:nomenclature-citation></tp:nomenclature-citation-list></tp:nomenclature><tp:treatment-sec sec-type="Distribution"><title>Distribution</title><sec sec-type="Native distribution"><title>Native distribution</title><p>Europe (temperate), Caucasus, Northern Asia (south Siberia, east Mongolia), Himalayas, China, South-Eastern Asia.</p></sec><sec sec-type="Secondary distribution"><title>Secondary distribution</title><p>Commonly cultivated for ornamental purposes and occasionally runs wild in Europe and North America.</p></sec><sec sec-type="Distribution in neighbouring territories"><title>Distribution in neighbouring territories</title><p>Seldom runs wild in North-Western European Russia (<xref ref-type="bibr" rid="B7033104">Tzvelev 2000</xref>).</p></sec><sec sec-type="New record"><title>New record</title><p>Russia. Murmansk Region. Kirovsk District. Highway Apatity - Kirovsk, abandoned airport 'Kirovsk', <named-content xmlns:xlink="http://www.w3.org/1999/xlink" content-type="dwc:verbatimCoordinates" xlink:type="simple">33.58224°N, 67.57926°E</named-content>, near buildings, 15.07.2020, <italic>M. Kozhin</italic> M-4412 (H, KPABG 46904, MW 1066862).</p></sec><sec sec-type="Pathways of introduction"><title>Pathways of introduction</title><p>Escape from confinement: Ornamental purpose other than horticulture.</p><p>This is a popular ornamental plant, which can survive for a long time after planting without further management.</p></sec><sec sec-type="Period of introduction"><title>Period of introduction</title><p>USSR, after the Second World War (1945-1991).</p><p>This is a popular garden plant of the Soviet times, which was known as capable to self-seed and persist in abandoned cultivation for a long time, but its subspontaneous occurrence has never been formally reported in floristic works in Murmansk Region.</p></sec><sec sec-type="Invasion status"><title>Invasion status</title><p>The species was originally introduced in 1937 into the Polar-Alpine Botanical Garden and was known to self-seed around the places of original cultivation without spreading into other anthropogenic or native landscapes (<xref ref-type="bibr" rid="B7029228">Andreev and Zueva 1990</xref>).</p><p>Our record is a remnant of abandoned cultivation, similarly maintaining itself locally without expansion.</p></sec></tp:treatment-sec><tp:treatment-sec sec-type="Ecology"><title>Ecology</title><p>Temperate forb forests.</p></tp:treatment-sec><tp:treatment-sec sec-type="Biology"><title>Biology</title><p>Perennial polycarpic. Hemicryptophyte with short rhizome.</p></tp:treatment-sec><ref-list><ref id="B7033104"><element-citation xmlns:xlink="http://www.w3.org/1999/xlink" publication-type="book" xlink:type="simple"><person-group person-group-type="author"><name name-style="western"><surname>Tzvelev</surname><given-names>N. N.</given-names></name></person-group><year>2000</year><source>Manual of vascular plants of North-Western Russia (Leningrad, Pskov and Novgorod Regions)</source><publisher-name>Saint-Petersburg Chemical-Pharmaceutical Academy</publisher-name><publisher-loc>Saint-Petersburg</publisher-loc><comment content-type="language">Russian</comment><isbn>5-8085-0077-X</isbn></element-citation></ref><ref id="B7029228"><element-citation xmlns:xlink="http://www.w3.org/1999/xlink" publication-type="book" xlink:type="simple"><person-group person-group-type="author"><name name-style="western"><surname>Andreev</surname><given-names>G. N.</given-names></name><name name-style="western"><surname>Zueva</surname><given-names>G. A.</given-names></name></person-group><year>1990</year><source>Naturalization of introduced plants on the Kola North</source><publisher-name>Kola Science Centre</publisher-name><publisher-loc>Apatity</publisher-loc><size units="page">122</size><comment content-type="language">Russian</comment></element-citation></ref></ref-list></tp:taxon-treatment>
