# Supplementary material for: New records in non-native vascular plants of Russian Lapland
Source: Biodivers Data J. 2022 Jan 6;10:e78166. doi: 10.3897/BDJ.10.e78166 (PMC8758643; doi:10.3897/BDJ.10.e78166)
Supplement: XML Treatment for Bromus commutatus [file BDJ.10.e78166-treatment3.xml]

<!DOCTYPE tp:taxon-treatment
  PUBLIC "-//TaxonX//DTD Taxonomic Treatment Publishing DTD v0 20100105//EN" "tax-treatment-NSO.dtd">
<tp:taxon-treatment xmlns:tp="http://www.plazi.org/taxpub"><tp:treatment-meta><mixed-citation publication-type="journal"><person-group><name><surname>Kozhin</surname><given-names>Mikhail</given-names></name><name><surname>Sennikov</surname><given-names>Alexander</given-names></name></person-group><article-title>New records in non-native vascular plants of Russian Lapland</article-title><source>Biodivers Data J</source><day>06</day><month>01</month><year>2022</year><volume>10</volume><pub-id pub-id-type="doi">10.3897/BDJ.10.e78166</pub-id></mixed-citation></tp:treatment-meta><tp:nomenclature><tp:taxon-name>
            <object-id xmlns:xlink="http://www.w3.org/1999/xlink" content-type="arpha" xlink:type="simple">DAD2A9DE-062D-56DA-A423-E24901F7E66A</object-id>
            <tp:taxon-name-part taxon-name-part-type="genus">Bromus</tp:taxon-name-part>
            <tp:taxon-name-part taxon-name-part-type="species">commutatus</tp:taxon-name-part>
            <object-id xmlns:xlink="http://www.w3.org/1999/xlink" xlink:type="simple" object-id-type="IPNI">urn:lsid:ipni.org:names:393635-1</object-id>
            <object-id xmlns:xlink="http://www.w3.org/1999/xlink" xlink:type="simple" object-id-type="Flora of Russian Lapland">https://laplandflora.ru/#28335</object-id>
            <object-id xmlns:xlink="http://www.w3.org/1999/xlink" xlink:type="simple" object-id-type="GBIF">https://www.gbif.org/occurrence/3400181308</object-id>
          </tp:taxon-name><tp:taxon-authority>Schrad.</tp:taxon-authority><tp:nomenclature-citation-list><tp:nomenclature-citation><tp:taxon-name>
                <tp:taxon-name-part taxon-name-part-type="genus" reg="Bromus">Bromus</tp:taxon-name-part>
                <tp:taxon-name-part taxon-name-part-type="species" reg="commutatus">commutatus</tp:taxon-name-part>
              </tp:taxon-name><comment> Schrad., Fl. Germ. 1: 353 (1806).</comment></tp:nomenclature-citation></tp:nomenclature-citation-list></tp:nomenclature><tp:treatment-sec sec-type="Distribution"><title>Distribution</title><sec sec-type="Native distribution"><title>Native distribution</title><p>Mediterranean, western Asia, Caucasus, Iran.</p></sec><sec sec-type="Secondary distribution"><title>Secondary distribution</title><p>Fully naturalised (archeophyte) in Atlantic and Temperate Europe. Casual in Northern Europe and Northern Asia; established in North and South America, Southern Africa, Australia.</p></sec><sec sec-type="Distribution in neighbouring territories"><title>Distribution in neighbouring territories</title><p>Rare casual in southern Finland (<xref ref-type="bibr" rid="B7033064">Hämet-Ahti 1998a</xref>), southern Karelia (<xref ref-type="bibr" rid="B7030339">Kravchenko 2007</xref>) and North-Western European Russia (<xref ref-type="bibr" rid="B7033104">Tzvelev 2000</xref>), most commonly found on railways or in places of discharge.</p></sec><sec sec-type="New record"><title>New record</title><p>Russia. Murmansk Region. Kandalaksha District. Kovda Village, collective farm 'Belomor', potato field in use of Demidov, solitary, 13.08.1953, <italic>E. Shlyakova</italic> #72 (KPABG 042581).</p></sec><sec sec-type="Pathways of introduction"><title>Pathways of introduction</title><p>Transport – Contaminant: Seed contaminant.</p><p>The species was found on fields, thus indicating its arrival with contaminated seed or planting material.</p></sec><sec sec-type="Period of introduction"><title>Period of introduction</title><p>USSR, after the Second World War (1945-1991).</p><p>This record is linked to the intensification of agriculture in the USSR after the war time. Its long-term survival in agricultural habitats is considered highly unlikely.</p></sec><sec sec-type="Invasion status"><title>Invasion status</title><p>Historical casual occurrence. No new records, apparently extinct in the territory.</p></sec></tp:treatment-sec><tp:treatment-sec sec-type="Ecology"><title>Ecology</title><p>Xerothermic meadows.</p></tp:treatment-sec><tp:treatment-sec sec-type="Biology"><title>Biology</title><p>Annual. Therophyte with fibrous roots.</p></tp:treatment-sec><tp:treatment-sec sec-type="Notes"><title>Notes</title><p>This record was misidentified by <xref ref-type="bibr" rid="B7069869">Shlyakova (1982)</xref> as <italic><tp:taxon-name><tp:taxon-name-part taxon-name-part-type="genus" reg="Bromus">Bromus</tp:taxon-name-part><tp:taxon-name-part taxon-name-part-type="species" reg="arvensis">arvensis</tp:taxon-name-part></tp:taxon-name></italic> L., but the collected specimen clearly differs from the latter species in the longer (up to 1 mm) pubescence on the leaf sheaths and the longer (5-8 mm) awns. Based on the compact racemes, the broadly angulate margin of lodicules and the larger (ca. 21 mm) spicules and (5-10 mm) lodicules, the specimen belongs to <italic><tp:taxon-name><tp:taxon-name-part taxon-name-part-type="genus" reg="Bromus">B.</tp:taxon-name-part><tp:taxon-name-part taxon-name-part-type="species" reg="commutatus">commutatus</tp:taxon-name-part></tp:taxon-name></italic> (<xref ref-type="bibr" rid="B7033104">Tzvelev 2000</xref>, <xref ref-type="bibr" rid="B7030317">Tzvelev and Probatova 2019</xref>).</p><p>One more taxon in this group, <tp:taxon-name><tp:taxon-name-part taxon-name-part-type="genus" reg="Bromus">B.</tp:taxon-name-part><tp:taxon-name-part taxon-name-part-type="species" reg="secalinus">secalinus</tp:taxon-name-part><tp:taxon-name-part taxon-name-part-type="infraspecific-rank">subsp.</tp:taxon-name-part><tp:taxon-name-part taxon-name-part-type="subspecies" reg="decipiens">decipiens</tp:taxon-name-part></tp:taxon-name> Bomble &amp; H.Scholz or <tp:taxon-name><tp:taxon-name-part taxon-name-part-type="genus" reg="Bromus">B.</tp:taxon-name-part><tp:taxon-name-part taxon-name-part-type="species" reg="commutatus">commutatus</tp:taxon-name-part><tp:taxon-name-part taxon-name-part-type="infraspecific-rank">subsp.</tp:taxon-name-part><tp:taxon-name-part taxon-name-part-type="subspecies" reg="decipiens">decipiens</tp:taxon-name-part></tp:taxon-name> (Bomble &amp; H.Scholz) H.Scholz, was recently separated in Central and Southern Europe (<xref ref-type="bibr" rid="B7598954">Bomble and Scholz 1999</xref>) and also reported from Sweden, Scandinavia (<xref ref-type="bibr" rid="B7598963">Valdés and Scholz 2009</xref>). This taxon is characterised by a less distinctly angulate margin of lodicules and does not correspond to our plant; so far, it has never been reported from Russia (<xref ref-type="bibr" rid="B7030317">Tzvelev and Probatova 2019</xref>).</p><p>The other specimens referred to <italic><tp:taxon-name><tp:taxon-name-part taxon-name-part-type="genus" reg="Bromus">B.</tp:taxon-name-part><tp:taxon-name-part taxon-name-part-type="species" reg="arvensis">arvensis</tp:taxon-name-part></tp:taxon-name></italic> by <xref ref-type="bibr" rid="B7069869">Shlyakova (1982)</xref> correctly belong to the species.</p></tp:treatment-sec><ref-list><ref id="B7033064"><element-citation xmlns:xlink="http://www.w3.org/1999/xlink" publication-type="chapter" xlink:type="simple"><person-group person-group-type="author"><name name-style="western"><surname>Hämet-Ahti</surname><given-names>L.</given-names></name></person-group><year>1998</year><chapter-title>
            <tp:taxon-name><tp:taxon-name-part taxon-name-part-type="family">Poaceae</tp:taxon-name-part></tp:taxon-name>
          </chapter-title><person-group person-group-type="editor"><name name-style="western"><surname>Hämet-Ahti</surname><given-names>L.</given-names></name><name name-style="western"><surname>Suominen</surname><given-names>J.</given-names></name><name name-style="western"><surname>Ulvinen</surname><given-names>T.</given-names></name><name name-style="western"><surname>Uotila</surname><given-names>P.</given-names></name></person-group><source>Retkeilykasvio</source><edition>Ed. 4</edition><publisher-name>Luonnontieteellinen museo</publisher-name><publisher-loc>Helsinki</publisher-loc><size units="page">576-619</size><isbn>951-45-8166-0</isbn></element-citation></ref><ref id="B7030339"><element-citation xmlns:xlink="http://www.w3.org/1999/xlink" publication-type="book" xlink:type="simple"><person-group person-group-type="author"><name name-style="western"><surname>Kravchenko</surname><given-names>A. V.</given-names></name></person-group><year>2007</year><source>A compendium of the Karelian flora (vascular plants)</source><publisher-name>Karelian Research Centre</publisher-name><publisher-loc>Petrozavodsk</publisher-loc><size units="page">403</size><comment content-type="language">Russian</comment><isbn>978-5-9274-0324-0</isbn></element-citation></ref><ref id="B7033104"><element-citation xmlns:xlink="http://www.w3.org/1999/xlink" publication-type="book" xlink:type="simple"><person-group person-group-type="author"><name name-style="western"><surname>Tzvelev</surname><given-names>N. N.</given-names></name></person-group><year>2000</year><source>Manual of vascular plants of North-Western Russia (Leningrad, Pskov and Novgorod Regions)</source><publisher-name>Saint-Petersburg Chemical-Pharmaceutical Academy</publisher-name><publisher-loc>Saint-Petersburg</publisher-loc><comment content-type="language">Russian</comment><isbn>5-8085-0077-X</isbn></element-citation></ref><ref id="B7069869"><element-citation xmlns:xlink="http://www.w3.org/1999/xlink" publication-type="book" xlink:type="simple"><person-group person-group-type="author"><name name-style="western"><surname>Shlyakova</surname><given-names>E. V.</given-names></name></person-group><year>1982</year><source>Catalogue of weeds in Murmansk Region</source><publisher-name>Kola Scientific Centre</publisher-name><publisher-loc>Apatity</publisher-loc><size units="page">66</size><comment content-type="language">Russian</comment></element-citation></ref><ref id="B7030317"><element-citation xmlns:xlink="http://www.w3.org/1999/xlink" publication-type="book" xlink:type="simple"><person-group person-group-type="author"><name name-style="western"><surname>Tzvelev</surname><given-names>N. N.</given-names></name><name name-style="western"><surname>Probatova</surname><given-names>N. S.</given-names></name></person-group><year>2019</year><source>Grasses of Russia</source><publisher-name>KMK Scientific Press</publisher-name><publisher-loc>Moscow</publisher-loc><size units="page">646</size><comment content-type="language">Russian</comment><isbn>978-5-907213-41-8</isbn></element-citation></ref><ref id="B7598954"><element-citation xmlns:xlink="http://www.w3.org/1999/xlink" publication-type="article" xlink:type="simple"><person-group person-group-type="author"><name name-style="western"><surname>Bomble</surname><given-names>W.</given-names></name><name name-style="western"><surname>Scholz</surname><given-names>H.</given-names></name></person-group><year>1999</year><article-title>Eine neue Unterart des <italic><tp:taxon-name><tp:taxon-name-part taxon-name-part-type="genus" reg="Bromus">Bromus</tp:taxon-name-part><tp:taxon-name-part taxon-name-part-type="species" reg="secalinus">secalinus</tp:taxon-name-part></tp:taxon-name></italic> (<tp:taxon-name><tp:taxon-name-part taxon-name-part-type="family">Gramineae</tp:taxon-name-part></tp:taxon-name>) — ein Sekundäres Unkraut</article-title><source>Feddes Repertorium</source><volume>110</volume><issue>5-6</issue><fpage>425</fpage><lpage>438</lpage><pub-id pub-id-type="doi">10.1002/fedr.19991100514</pub-id></element-citation></ref><ref id="B7598963"><element-citation xmlns:xlink="http://www.w3.org/1999/xlink" publication-type="chapter" xlink:type="simple"><person-group person-group-type="author"><name name-style="western"><surname>Valdés</surname><given-names>B.</given-names></name><name name-style="western"><surname>Scholz</surname><given-names>H.</given-names></name></person-group><year>2009</year><chapter-title><tp:taxon-name><tp:taxon-name-part taxon-name-part-type="family">Poaceae</tp:taxon-name-part></tp:taxon-name> (pro parte majore)</chapter-title><person-group person-group-type="editor"><name name-style="western"><surname>von Raab-Straube</surname><given-names>E.</given-names></name></person-group><source>Euro+Med Plantbase - the information resource for Euro-Mediterranean plant diversity</source><publisher-name>Freie Universität Berlin</publisher-name><uri xlink:type="simple">http://ww2.bgbm.org/EuroPlusMed/PTaxonDetail.asp?NameId=136237&amp;PTRefFk=7100000</uri></element-citation></ref></ref-list></tp:taxon-treatment>
