# Supplementary material for: New records in non-native vascular plants of Russian Lapland
Source: Biodivers Data J. 2022 Jan 6;10:e78166. doi: 10.3897/BDJ.10.e78166 (PMC8758643; doi:10.3897/BDJ.10.e78166)
Supplement: XML Treatment for Chaerophyllum hirsutum [file BDJ.10.e78166-treatment4.xml]

<!DOCTYPE tp:taxon-treatment
  PUBLIC "-//TaxonX//DTD Taxonomic Treatment Publishing DTD v0 20100105//EN" "tax-treatment-NSO.dtd">
<tp:taxon-treatment xmlns:tp="http://www.plazi.org/taxpub"><tp:treatment-meta><mixed-citation publication-type="journal"><person-group><name><surname>Kozhin</surname><given-names>Mikhail</given-names></name><name><surname>Sennikov</surname><given-names>Alexander</given-names></name></person-group><article-title>New records in non-native vascular plants of Russian Lapland</article-title><source>Biodivers Data J</source><day>06</day><month>01</month><year>2022</year><volume>10</volume><pub-id pub-id-type="doi">10.3897/BDJ.10.e78166</pub-id></mixed-citation></tp:treatment-meta><tp:nomenclature><tp:taxon-name>
            <object-id xmlns:xlink="http://www.w3.org/1999/xlink" content-type="arpha" xlink:type="simple">FD86F078-DC43-5CB2-BB1E-986498D09AC1</object-id>
            <tp:taxon-name-part taxon-name-part-type="genus">Chaerophyllum</tp:taxon-name-part>
            <tp:taxon-name-part taxon-name-part-type="species">hirsutum</tp:taxon-name-part>
            <object-id xmlns:xlink="http://www.w3.org/1999/xlink" xlink:type="simple" object-id-type="IPNI">urn:lsid:ipni.org:names:840199-1</object-id>
            <object-id xmlns:xlink="http://www.w3.org/1999/xlink" xlink:type="simple" object-id-type="Flora of Russian Lapland">https://laplandflora.ru/#28298</object-id>
            <object-id xmlns:xlink="http://www.w3.org/1999/xlink" xlink:type="simple" object-id-type="GBIF">https://www.gbif.org/occurrence/3400181309</object-id>
            <object-id xmlns:xlink="http://www.w3.org/1999/xlink" xlink:type="simple" object-id-type="GBIF">https://www.gbif.org/occurrence/3400181310</object-id>
          </tp:taxon-name><tp:taxon-authority>L.</tp:taxon-authority><tp:nomenclature-citation-list><tp:nomenclature-citation><tp:taxon-name>
                <tp:taxon-name-part taxon-name-part-type="genus" reg="Chaerophyllum">Chaerophyllum</tp:taxon-name-part>
                <tp:taxon-name-part taxon-name-part-type="species" reg="hirsutum">hirsutum</tp:taxon-name-part>
              </tp:taxon-name><comment> L., Sp. Pl. 1: 258 (1753).</comment></tp:nomenclature-citation></tp:nomenclature-citation-list></tp:nomenclature><tp:treatment-sec sec-type="Distribution"><title>Distribution</title><sec sec-type="Native distribution"><title>Native distribution</title><p>Europe (temperate, montane regions).</p></sec><sec sec-type="Secondary distribution"><title>Secondary distribution</title><p>Northern Europe.</p></sec><sec sec-type="Distribution in neighbouring territories"><title>Distribution in neighbouring territories</title><p>Rare casual in southern Finland, apparently arrived with transport (<xref ref-type="bibr" rid="B7052943">Hämet-Ahti 1998b</xref>).</p></sec><sec sec-type="New record"><title>New record</title><p>Russia. Murmansk Region. Apatity Town. Northern part of Akademgorodok near the road along Kozlov Street, near the car depot, <named-content xmlns:xlink="http://www.w3.org/1999/xlink" content-type="dwc:verbatimCoordinates" xlink:type="simple">33.39388°N, 67.57378°E</named-content>, thickets of hogweed at the edge of the small-wooded willow, 23.06.2020, <italic>M. Kozhin &amp; E. Borovichev</italic> M-4406 (H, KPABG 46898, KPABG 46899, MW 1066860, INEP).</p></sec><sec sec-type="Pathways of introduction"><title>Pathways of introduction</title><p>Escape from confinement: Ornamental purpose other than horticulture.</p><p>The species is a popular ornamental plant of recent times, cultivated in populated places as tall forb for flowers and foliage (Fig. <xref ref-type="fig" rid="F7603989">3</xref>).</p></sec><sec sec-type="Period of introduction"><title>Period of introduction</title><p>Russia (after 1991).</p><p>This introduction is firmly linked with the recent cultivation of this ornamental plant, which was not used in the USSR.</p></sec><sec sec-type="Invasion status"><title>Invasion status</title><p>Persisting population in a man-made habitat (populated place).</p></sec></tp:treatment-sec><tp:treatment-sec sec-type="Ecology"><title>Ecology</title><p>Riversides, moist forests.</p></tp:treatment-sec><tp:treatment-sec sec-type="Biology"><title>Biology</title><p>Perennial polycarpic. Hemicryptophyte with caudex and short rhizome.</p></tp:treatment-sec><tp:treatment-sec sec-type="Taxon discussion"><title>Taxon discussion</title><p>This species is represented by a cultivated variety with pink flowers, <italic><tp:taxon-name><tp:taxon-name-part taxon-name-part-type="genus" reg="Chaerophyllum">Chaerophyllum</tp:taxon-name-part><tp:taxon-name-part taxon-name-part-type="species" reg="hirsutum">hirsutum</tp:taxon-name-part></tp:taxon-name></italic> 'Roseum'. Its garden origin is, therefore, beyond doubt.</p></tp:treatment-sec><tp:treatment-sec><!--Section generated to contain objects referenced in tp:taxon-treatment.--><fig id="F7603989" position="float" orientation="portrait"><object-id xmlns:xlink="http://www.w3.org/1999/xlink" content-type="arpha" xlink:type="simple">21FA97DE-7861-5099-965A-5AC5E6F6E791</object-id><object-id xmlns:xlink="http://www.w3.org/1999/xlink" content-type="doi" xlink:type="simple">10.3897/BDJ.10.e78166.figure3</object-id><label>Figure 3.</label><caption><p><italic><tp:taxon-name><tp:taxon-name-part taxon-name-part-type="genus" reg="Chaerophyllum">Chaerophyllum</tp:taxon-name-part><tp:taxon-name-part taxon-name-part-type="species" reg="hirsutum">hirsutum</tp:taxon-name-part></tp:taxon-name></italic> in Apatity Town, Murmansk Region. 23.06.2020. Photo by E. Kopeina.</p></caption><graphic xmlns:xlink="http://www.w3.org/1999/xlink" xlink:href="bdj-10-e78166-g003.jpg" position="float" id="oo_619310.jpg" orientation="portrait" xlink:type="simple"><uri content-type="original_file" xlink:type="simple">https://binary.pensoft.net/fig/619310</uri></graphic></fig></tp:treatment-sec><ref-list><ref id="B7052943"><element-citation xmlns:xlink="http://www.w3.org/1999/xlink" publication-type="chapter" xlink:type="simple"><person-group person-group-type="author"><name name-style="western"><surname>Hämet-Ahti</surname><given-names>L.</given-names></name></person-group><year>1998</year><chapter-title>
            <tp:taxon-name><tp:taxon-name-part taxon-name-part-type="family">Apiaceae</tp:taxon-name-part></tp:taxon-name>
          </chapter-title><person-group person-group-type="editor"><name name-style="western"><surname>Hämet-Ahti</surname><given-names>L.</given-names></name><name name-style="western"><surname>Suominen</surname><given-names>J.</given-names></name><name name-style="western"><surname>Ulvinen</surname><given-names>T.</given-names></name><name name-style="western"><surname>Uotila</surname><given-names>P.</given-names></name></person-group><source>Retkeilykasvio</source><edition>Ed. 4</edition><publisher-name>Luonnontieteellinen keskusmuseo</publisher-name><publisher-loc>Helsinki</publisher-loc><size units="page">313-326</size><isbn>951-45-8166-0</isbn></element-citation></ref></ref-list></tp:taxon-treatment>
