# Supplementary material for: New records in non-native vascular plants of Russian Lapland
Source: Biodivers Data J. 2022 Jan 6;10:e78166. doi: 10.3897/BDJ.10.e78166 (PMC8758643; doi:10.3897/BDJ.10.e78166)
Supplement: XML Treatment for Galega orientalis [file BDJ.10.e78166-treatment5.xml]

<!DOCTYPE tp:taxon-treatment
  PUBLIC "-//TaxonX//DTD Taxonomic Treatment Publishing DTD v0 20100105//EN" "tax-treatment-NSO.dtd">
<tp:taxon-treatment xmlns:tp="http://www.plazi.org/taxpub"><tp:treatment-meta><mixed-citation publication-type="journal"><person-group><name><surname>Kozhin</surname><given-names>Mikhail</given-names></name><name><surname>Sennikov</surname><given-names>Alexander</given-names></name></person-group><article-title>New records in non-native vascular plants of Russian Lapland</article-title><source>Biodivers Data J</source><day>06</day><month>01</month><year>2022</year><volume>10</volume><pub-id pub-id-type="doi">10.3897/BDJ.10.e78166</pub-id></mixed-citation></tp:treatment-meta><tp:nomenclature><tp:taxon-name>
            <object-id xmlns:xlink="http://www.w3.org/1999/xlink" content-type="arpha" xlink:type="simple">AC30B776-F60B-5B3D-B13B-433F7CC9DA15</object-id>
            <tp:taxon-name-part taxon-name-part-type="genus">Galega</tp:taxon-name-part>
            <tp:taxon-name-part taxon-name-part-type="species">orientalis</tp:taxon-name-part>
            <object-id xmlns:xlink="http://www.w3.org/1999/xlink" xlink:type="simple" object-id-type="IPNI">urn:lsid:ipni.org:names:495682-1</object-id>
            <object-id xmlns:xlink="http://www.w3.org/1999/xlink" xlink:type="simple" object-id-type="Flora of Russian Lapland">https://laplandflora.ru/#21395</object-id>
            <object-id xmlns:xlink="http://www.w3.org/1999/xlink" xlink:type="simple" object-id-type="Flora of Russian Lapland">https://laplandflora.ru/#28300</object-id>
            <object-id xmlns:xlink="http://www.w3.org/1999/xlink" xlink:type="simple" object-id-type="Flora of Russian Lapland">https://laplandflora.ru/#28301</object-id>
            <object-id xmlns:xlink="http://www.w3.org/1999/xlink" xlink:type="simple" object-id-type="GBIF">https://www.gbif.org/occurrence/3400181311</object-id>
            <object-id xmlns:xlink="http://www.w3.org/1999/xlink" xlink:type="simple" object-id-type="GBIF">https://www.gbif.org/occurrence/3400181305</object-id>
            <object-id xmlns:xlink="http://www.w3.org/1999/xlink" xlink:type="simple" object-id-type="GBIF">https://www.gbif.org/occurrence/3400181301</object-id>
          </tp:taxon-name><tp:taxon-authority>Lam.</tp:taxon-authority><tp:nomenclature-citation-list><tp:nomenclature-citation><tp:taxon-name>
                <tp:taxon-name-part taxon-name-part-type="genus" reg="Galega">Galega</tp:taxon-name-part>
                <tp:taxon-name-part taxon-name-part-type="species" reg="orientalis">orientalis</tp:taxon-name-part>
              </tp:taxon-name><comment> Lam., Encycl. 2(2): 596 (1788).</comment></tp:nomenclature-citation></tp:nomenclature-citation-list></tp:nomenclature><tp:treatment-sec sec-type="Distribution"><title>Distribution</title><sec sec-type="Native distribution"><title>Native distribution</title><p>Caucasus (Russia, Georgia, Armenia, Azerbaijan).</p></sec><sec sec-type="Secondary distribution"><title>Secondary distribution</title><p>Information incomplete due to the recent time of invasion. Reported as commonly running wild and established in, for example, Finland (<xref ref-type="bibr" rid="B7033077">Niemivuo-Lahti 2012</xref>) and European Russia (<xref ref-type="bibr" rid="B7033086">Majorov et al. 2013</xref>).</p></sec><sec sec-type="Distribution in neighbouring territories"><title>Distribution in neighbouring territories</title><p>In Finland, this species commonly runs wild in the whole country, up to its northern part (<xref ref-type="bibr" rid="B7033096">LUOMUS 2021</xref>). It is considered a noxious weed and listed as a dangerous invasive species (<xref ref-type="bibr" rid="B7033077">Niemivuo-Lahti 2012</xref>). Sometimes it runs wild in central and southern Karelia (<xref ref-type="bibr" rid="B7030339">Kravchenko 2007</xref>) and North-Western European Russia (<xref ref-type="bibr" rid="B7033104">Tzvelev 2000</xref>).</p></sec><sec sec-type="New record"><title>New record</title><p>Russia. Murmansk Region. Apatity Town:</p><p>Polar Experimental Station of Institute of Plant Industry, <named-content xmlns:xlink="http://www.w3.org/1999/xlink" content-type="dwc:verbatimCoordinates" xlink:type="simple">33.37094°N, 67.54942°E</named-content>, field overgrown with dandelions, cereals and bedstraw, 23.06.2020, <italic>M. Kozhin &amp; E. Borovichev</italic> M-4405 (H, KPABG 046897, MW 1066861).</p><p>Fields of the state farm 'Industry' at the entrance to Apatity Town, <named-content xmlns:xlink="http://www.w3.org/1999/xlink" content-type="dwc:verbatimCoordinates" xlink:type="simple">33.32479°N, 67.57402°E</named-content>, roadside between willow stands separating the fields, 500 m south-west of the road, 13.07.2020, <italic>M. Kozhin</italic> M-4408 (H, KPABG 046901, MW 1066864, INEP).</p><p>Fields of the state farm 'Industry' at the entrance to Apatity Town, <named-content xmlns:xlink="http://www.w3.org/1999/xlink" content-type="dwc:verbatimCoordinates" xlink:type="simple">33.32641°N, 67.5765°E</named-content>, road between fields, 13.07.2020, <italic>M. Kozhin</italic> M-4409 (H, KPABG 046902, MW 1066865, INEP).</p></sec><sec sec-type="Pathways of introduction"><title>Pathways of introduction</title><p>Escape from confinement: Agriculture. Escape from confinement: Research.</p><p>The species was cultivated as a forage plant and subsequently escaped from cultivation. In Murmansk Region, it was originally introduced into experimental cultivation (laboratory) in the Polar-Alpine Botanical Garden in 1939 (<xref ref-type="bibr" rid="B7029228">Andreev and Zueva 1990</xref>). By 1990, these plants were commonly found reproducing by seed around former cultivation places in the Botanical Garden.</p><p>Since 1990, the experimental cultivation of <italic><tp:taxon-name><tp:taxon-name-part taxon-name-part-type="genus" reg="Galega">Galega</tp:taxon-name-part></tp:taxon-name></italic> was carried out at the Polar Experimental Station of the Institute of Plant Industry and the new variety "Zapolarnyi" was bred. This variety was recommended for commercial cultivation in the northern agricultural regions of Russia (<xref ref-type="bibr" rid="B7630755">Mikhailova et al. 2011</xref>). The present record originated from the fields on which <italic><tp:taxon-name><tp:taxon-name-part taxon-name-part-type="genus" reg="Galega">Galega</tp:taxon-name-part></tp:taxon-name></italic> was cultivated. Nowadays, the species occurs as extensive stands along abandoned fields and roadsides (Fig. <xref ref-type="fig" rid="F7029354">4</xref>).</p></sec><sec sec-type="Period of introduction"><title>Period of introduction</title><p>Russia (after 1991).</p><p>The species started to escape during the period of its commercial cultivation for forage, which became common in the latest 20 years.</p></sec><sec sec-type="Invasion status"><title>Invasion status</title><p>Established alien, naturalised in anthropogenic habitats. Potentially invasive but not expanding into natural habitats.</p></sec></tp:treatment-sec><tp:treatment-sec sec-type="Ecology"><title>Ecology</title><p>Tall forb of mountain meadows.</p></tp:treatment-sec><tp:treatment-sec sec-type="Biology"><title>Biology</title><p>Perennial polycarpic. Hemicryptophyte with caudex and root sprouts.</p></tp:treatment-sec><tp:treatment-sec><!--Section generated to contain objects referenced in tp:taxon-treatment.--><fig id="F7029354" position="float" orientation="portrait"><object-id xmlns:xlink="http://www.w3.org/1999/xlink" content-type="arpha" xlink:type="simple">570EF082-5AF4-545D-93A2-42BBA2E1F39E</object-id><object-id xmlns:xlink="http://www.w3.org/1999/xlink" content-type="doi" xlink:type="simple">10.3897/BDJ.10.e78166.figure4</object-id><label>Figure 4.</label><caption><p>A dense stand of <italic><tp:taxon-name><tp:taxon-name-part taxon-name-part-type="genus" reg="Galega">Galega</tp:taxon-name-part><tp:taxon-name-part taxon-name-part-type="species" reg="orientalis">orientalis</tp:taxon-name-part></tp:taxon-name></italic> established in the vicinity of Apatity Town, Murmansk Region. 13.07.2020. Photo by M. Kozhin.</p></caption><graphic xmlns:xlink="http://www.w3.org/1999/xlink" xlink:href="bdj-10-e78166-g004.jpg" position="float" id="oo_537836.jpg" orientation="portrait" xlink:type="simple"><uri content-type="original_file" xlink:type="simple">https://binary.pensoft.net/fig/537836</uri></graphic></fig></tp:treatment-sec><ref-list><ref id="B7033077"><element-citation xmlns:xlink="http://www.w3.org/1999/xlink" publication-type="book" xlink:type="simple"><person-group person-group-type="editor"><name name-style="western"><surname>Niemivuo-Lahti</surname><given-names>J.</given-names></name></person-group><year>2012</year><source>Kansallinen vieraslajistrategia</source><trans-title>Finland’s National Strategy on Invasive Alien Species</trans-title><publisher-name>Juvenes Print</publisher-name><comment content-type="language">Finnish</comment><isbn>978-952-453-726-1</isbn></element-citation></ref><ref id="B7033086"><element-citation xmlns:xlink="http://www.w3.org/1999/xlink" publication-type="book" xlink:type="simple"><person-group person-group-type="author"><name name-style="western"><surname>Majorov</surname><given-names>S. R.</given-names></name><name name-style="western"><surname>Vinogradova</surname><given-names>Y. K.</given-names></name><name name-style="western"><surname>Bochkin</surname><given-names>V. D.</given-names></name></person-group><year>2013</year><source>An illustrated catalogue, escaping from cultivation in botanical gardens of Moscow</source><publisher-name>Phyton XXI</publisher-name><publisher-loc>Moscow</publisher-loc><size units="page">160</size><comment content-type="language">Russian</comment><isbn>978-5-906171-45-0</isbn></element-citation></ref><ref id="B7033096"><element-citation xmlns:xlink="http://www.w3.org/1999/xlink" publication-type="website" xlink:type="simple"><person-group person-group-type="editor"><name name-style="western"><surname>LUOMUS</surname></name></person-group><article-title>Finnish Biodiversity Information Facility</article-title><uri xlink:type="simple">https://laji.fi/en</uri><date-in-citation content-type="access-date">2021-04-30T00:00:00+03:00</date-in-citation></element-citation></ref><ref id="B7030339"><element-citation xmlns:xlink="http://www.w3.org/1999/xlink" publication-type="book" xlink:type="simple"><person-group person-group-type="author"><name name-style="western"><surname>Kravchenko</surname><given-names>A. V.</given-names></name></person-group><year>2007</year><source>A compendium of the Karelian flora (vascular plants)</source><publisher-name>Karelian Research Centre</publisher-name><publisher-loc>Petrozavodsk</publisher-loc><size units="page">403</size><comment content-type="language">Russian</comment><isbn>978-5-9274-0324-0</isbn></element-citation></ref><ref id="B7033104"><element-citation xmlns:xlink="http://www.w3.org/1999/xlink" publication-type="book" xlink:type="simple"><person-group person-group-type="author"><name name-style="western"><surname>Tzvelev</surname><given-names>N. N.</given-names></name></person-group><year>2000</year><source>Manual of vascular plants of North-Western Russia (Leningrad, Pskov and Novgorod Regions)</source><publisher-name>Saint-Petersburg Chemical-Pharmaceutical Academy</publisher-name><publisher-loc>Saint-Petersburg</publisher-loc><comment content-type="language">Russian</comment><isbn>5-8085-0077-X</isbn></element-citation></ref><ref id="B7029228"><element-citation xmlns:xlink="http://www.w3.org/1999/xlink" publication-type="book" xlink:type="simple"><person-group person-group-type="author"><name name-style="western"><surname>Andreev</surname><given-names>G. N.</given-names></name><name name-style="western"><surname>Zueva</surname><given-names>G. A.</given-names></name></person-group><year>1990</year><source>Naturalization of introduced plants on the Kola North</source><publisher-name>Kola Science Centre</publisher-name><publisher-loc>Apatity</publisher-loc><size units="page">122</size><comment content-type="language">Russian</comment></element-citation></ref><ref id="B7630755"><element-citation xmlns:xlink="http://www.w3.org/1999/xlink" publication-type="chapter" xlink:type="simple"><person-group person-group-type="author"><name name-style="western"><surname>Mikhailova</surname><given-names>I. V.</given-names></name><name name-style="western"><surname>Dzyubenko</surname><given-names>N. I.</given-names></name><name name-style="western"><surname>Dzyubenko</surname><given-names>E. A.</given-names></name><name name-style="western"><surname>Rakovskaya</surname><given-names>N. V.</given-names></name></person-group><year>2011</year><chapter-title>Introduction of the eastern goat's rue <italic><tp:taxon-name><tp:taxon-name-part taxon-name-part-type="genus" reg="Galega">Galega</tp:taxon-name-part><tp:taxon-name-part taxon-name-part-type="species" reg="orientalis">orientalis</tp:taxon-name-part></tp:taxon-name></italic> Lam. on the Kola Peninsula</chapter-title><person-group person-group-type="editor"><name name-style="western"><surname>Gontar</surname><given-names>O. B.</given-names></name></person-group><source>Botanical gardens and sustainable development of the northern regions: materials of reports of the All-Russian scientific conference with international participation, dedicated to the 80th anniversary of the PABSI KSC RAS, Apatity-Kirovsk, August 25-28, 2011</source><publisher-name>K&amp;M</publisher-name><publisher-loc>Apatity</publisher-loc><size units="page">144-147</size><comment content-type="language">Russian</comment></element-citation></ref></ref-list></tp:taxon-treatment>
