# Supplementary material for: New records in non-native vascular plants of Russian Lapland
Source: Biodivers Data J. 2022 Jan 6;10:e78166. doi: 10.3897/BDJ.10.e78166 (PMC8758643; doi:10.3897/BDJ.10.e78166)
Supplement: XML Treatment for Geum aleppicum [file BDJ.10.e78166-treatment6.xml]

<!DOCTYPE tp:taxon-treatment
  PUBLIC "-//TaxonX//DTD Taxonomic Treatment Publishing DTD v0 20100105//EN" "tax-treatment-NSO.dtd">
<tp:taxon-treatment xmlns:tp="http://www.plazi.org/taxpub"><tp:treatment-meta><mixed-citation publication-type="journal"><person-group><name><surname>Kozhin</surname><given-names>Mikhail</given-names></name><name><surname>Sennikov</surname><given-names>Alexander</given-names></name></person-group><article-title>New records in non-native vascular plants of Russian Lapland</article-title><source>Biodivers Data J</source><day>06</day><month>01</month><year>2022</year><volume>10</volume><pub-id pub-id-type="doi">10.3897/BDJ.10.e78166</pub-id></mixed-citation></tp:treatment-meta><tp:nomenclature><tp:taxon-name>
            <object-id xmlns:xlink="http://www.w3.org/1999/xlink" content-type="arpha" xlink:type="simple">06E1DDA3-5FC1-5318-9EF9-0098A1A6358A</object-id>
            <tp:taxon-name-part taxon-name-part-type="genus">Geum</tp:taxon-name-part>
            <tp:taxon-name-part taxon-name-part-type="species">aleppicum</tp:taxon-name-part>
            <object-id xmlns:xlink="http://www.w3.org/1999/xlink" xlink:type="simple" object-id-type="IPNI">urn:lsid:ipni.org:names:30094401-2</object-id>
            <object-id xmlns:xlink="http://www.w3.org/1999/xlink" xlink:type="simple" object-id-type="Flora of Russian Lapland">https://laplandflora.ru/#28329</object-id>
            <object-id xmlns:xlink="http://www.w3.org/1999/xlink" xlink:type="simple" object-id-type="GBIF">https://www.gbif.org/occurrence/2028619743</object-id>
          </tp:taxon-name><tp:taxon-authority>Jacq.</tp:taxon-authority><tp:nomenclature-citation-list><tp:nomenclature-citation><tp:taxon-name>
                <tp:taxon-name-part taxon-name-part-type="genus" reg="Geum">Geum</tp:taxon-name-part>
                <tp:taxon-name-part taxon-name-part-type="species" reg="aleppicum">aleppicum</tp:taxon-name-part>
              </tp:taxon-name><comment> Jacq., Collectanea 1: 88, t. 127 (1787).</comment></tp:nomenclature-citation></tp:nomenclature-citation-list></tp:nomenclature><tp:treatment-sec sec-type="Distribution"><title>Distribution</title><sec sec-type="Native distribution"><title>Native distribution</title><p>Eastern Europe (southern boreal and temperate), Northern Asia, North America.</p></sec><sec sec-type="Secondary distribution"><title>Secondary distribution</title><p>Central and Northern Europe.</p></sec><sec sec-type="Distribution in neighbouring territories"><title>Distribution in neighbouring territories</title><p>In Finland, this species occurs as an established neophyte in the southern part of the country (<xref ref-type="bibr" rid="B7033518">Vuokko and Hämet-Ahti 1998</xref>). In Karelia, the species was found in scattered localities in the southern part and rarely in the northern part of the territory (<xref ref-type="bibr" rid="B7030339">Kravchenko 2007</xref>).</p></sec><sec sec-type="New record"><title>New record</title><p>Russia. Murmansk Region. Lovozero District. Revda Village (SW part), close to the museum buildings, 02.08.2011, <italic>M. Piirainen</italic> 6061 (H 827871).</p></sec><sec sec-type="Pathways of introduction"><title>Pathways of introduction</title><p>Transport – Stowaway: People and their luggage/equipment.</p><p>This zoochorous species is a ruderal plant commonly found along pedestrian paths. Revda is a large village with many people employed in mining, and with tourist attractions as, for example, a museum of local studies, near which the species has been found. We, therefore, assume that the plant was transported to the place of occurrence on people visiting the village.</p></sec><sec sec-type="Period of introduction"><title>Period of introduction</title><p>Russia (after 1991).</p><p>Considering the capability of this species to establish and spread further, we assume that its introduction was very recent.</p></sec><sec sec-type="Invasion status"><title>Invasion status</title><p>According to the collector's notes, a sparse population of the species was observed. The species was considered as a locally established neophyte.</p></sec></tp:treatment-sec><tp:treatment-sec sec-type="Ecology"><title>Ecology</title><p>Forest margins and meadows.</p></tp:treatment-sec><tp:treatment-sec sec-type="Biology"><title>Biology</title><p>Perennial polycarpic. Hemicryptophyte with short rhizome.</p></tp:treatment-sec><ref-list><ref id="B7033518"><element-citation xmlns:xlink="http://www.w3.org/1999/xlink" publication-type="chapter" xlink:type="simple"><person-group person-group-type="author"><name name-style="western"><surname>Vuokko</surname><given-names>S.</given-names></name><name name-style="western"><surname>Hämet-Ahti</surname><given-names>L.</given-names></name></person-group><year>1998</year><chapter-title>
            <tp:taxon-name><tp:taxon-name-part taxon-name-part-type="family">Rosaceae</tp:taxon-name-part></tp:taxon-name>
          </chapter-title><person-group person-group-type="editor"><name name-style="western"><surname>Hämet-Ahti</surname><given-names>L.</given-names></name><name name-style="western"><surname>Suominen</surname><given-names>J.</given-names></name><name name-style="western"><surname>Ulvinen</surname><given-names>T.</given-names></name><name name-style="western"><surname>Uotila</surname><given-names>P.</given-names></name></person-group><source>Retkeilykasvio</source><edition>Ed. 4</edition><publisher-name>Luonnontieteellinen keskusmuseo</publisher-name><publisher-loc>Helsinki</publisher-loc><size units="page">238-270</size><isbn>951-45-8166-0</isbn></element-citation></ref><ref id="B7030339"><element-citation xmlns:xlink="http://www.w3.org/1999/xlink" publication-type="book" xlink:type="simple"><person-group person-group-type="author"><name name-style="western"><surname>Kravchenko</surname><given-names>A. V.</given-names></name></person-group><year>2007</year><source>A compendium of the Karelian flora (vascular plants)</source><publisher-name>Karelian Research Centre</publisher-name><publisher-loc>Petrozavodsk</publisher-loc><size units="page">403</size><comment content-type="language">Russian</comment><isbn>978-5-9274-0324-0</isbn></element-citation></ref></ref-list></tp:taxon-treatment>
