# Supplementary material for: New records in non-native vascular plants of Russian Lapland
Source: Biodivers Data J. 2022 Jan 6;10:e78166. doi: 10.3897/BDJ.10.e78166 (PMC8758643; doi:10.3897/BDJ.10.e78166)
Supplement: XML Treatment for Leonurus quinquelobatus [file BDJ.10.e78166-treatment7.xml]

<!DOCTYPE tp:taxon-treatment
  PUBLIC "-//TaxonX//DTD Taxonomic Treatment Publishing DTD v0 20100105//EN" "tax-treatment-NSO.dtd">
<tp:taxon-treatment xmlns:tp="http://www.plazi.org/taxpub"><tp:treatment-meta><mixed-citation publication-type="journal"><person-group><name><surname>Kozhin</surname><given-names>Mikhail</given-names></name><name><surname>Sennikov</surname><given-names>Alexander</given-names></name></person-group><article-title>New records in non-native vascular plants of Russian Lapland</article-title><source>Biodivers Data J</source><day>06</day><month>01</month><year>2022</year><volume>10</volume><pub-id pub-id-type="doi">10.3897/BDJ.10.e78166</pub-id></mixed-citation></tp:treatment-meta><tp:nomenclature><tp:taxon-name>
            <object-id xmlns:xlink="http://www.w3.org/1999/xlink" content-type="arpha" xlink:type="simple">827E4BE0-3E2C-596E-BD69-E446BE2190ED</object-id>
            <tp:taxon-name-part taxon-name-part-type="genus">Leonurus</tp:taxon-name-part>
            <tp:taxon-name-part taxon-name-part-type="species">quinquelobatus</tp:taxon-name-part>
            <object-id xmlns:xlink="http://www.w3.org/1999/xlink" xlink:type="simple" object-id-type="IPNI">urn:lsid:ipni.org:names:449227-1</object-id>
            <object-id xmlns:xlink="http://www.w3.org/1999/xlink" xlink:type="simple" object-id-type="Flora of Russian Lapland">https://laplandflora.ru/#16291</object-id>
            <object-id xmlns:xlink="http://www.w3.org/1999/xlink" xlink:type="simple" object-id-type="Flora of Russian Lapland">https://laplandflora.ru/#16292</object-id>
            <object-id xmlns:xlink="http://www.w3.org/1999/xlink" xlink:type="simple" object-id-type="Flora of Russian Lapland">https://laplandflora.ru/#16291</object-id>
            <object-id xmlns:xlink="http://www.w3.org/1999/xlink" xlink:type="simple" object-id-type="Herbarium MW">https://plant.depo.msu.ru/open/public/item/MW1058418</object-id>
            <object-id xmlns:xlink="http://www.w3.org/1999/xlink" xlink:type="simple" object-id-type="GBIF">https://www.gbif.org/occurrence/2907937106</object-id>
            <object-id xmlns:xlink="http://www.w3.org/1999/xlink" xlink:type="simple" object-id-type="GBIF">https://www.gbif.org/occurrence/2876127028</object-id>
          </tp:taxon-name><tp:taxon-authority>Gilib.</tp:taxon-authority><tp:nomenclature-citation-list><tp:nomenclature-citation><tp:taxon-name>
                <tp:taxon-name-part taxon-name-part-type="genus" reg="Leonurus">Leonurus</tp:taxon-name-part>
                <tp:taxon-name-part taxon-name-part-type="species" reg="quinquelobatus">quinquelobatus</tp:taxon-name-part>
              </tp:taxon-name><comment> Gilib. in Usteri, Delect. Opusc. Bot. 2: 321 (1793).</comment></tp:nomenclature-citation><tp:nomenclature-citation><tp:taxon-name>
                <tp:taxon-name-part taxon-name-part-type="genus">Leonurus</tp:taxon-name-part>
                <tp:taxon-name-part taxon-name-part-type="species">quinquelobatus</tp:taxon-name-part>
              </tp:taxon-name><comment> <italic><tp:taxon-name><tp:taxon-name-part taxon-name-part-type="genus" reg="Leonurus">Leonurus</tp:taxon-name-part><tp:taxon-name-part taxon-name-part-type="species" reg="villosus">villosus</tp:taxon-name-part></tp:taxon-name></italic><tp:taxon-name><tp:taxon-name-part taxon-name-part-type="genus" reg="Leonurus">Leonurus</tp:taxon-name-part><tp:taxon-name-part taxon-name-part-type="species" reg="cardiaca">cardiaca</tp:taxon-name-part><tp:taxon-name-part taxon-name-part-type="infraspecific-rank">subsp.</tp:taxon-name-part><tp:taxon-name-part taxon-name-part-type="subspecies" reg="villosus">villosus</tp:taxon-name-part></tp:taxon-name></comment></tp:nomenclature-citation><tp:nomenclature-citation><tp:taxon-name>
                <tp:taxon-name-part taxon-name-part-type="genus">Leonurus</tp:taxon-name-part>
                <tp:taxon-name-part taxon-name-part-type="species">quinquelobatus</tp:taxon-name-part>
              </tp:taxon-name><comment> <italic><tp:taxon-name><tp:taxon-name-part taxon-name-part-type="genus" reg="Leonurus">Leonurus</tp:taxon-name-part><tp:taxon-name-part taxon-name-part-type="species" reg="cardiaca">cardiaca</tp:taxon-name-part></tp:taxon-name></italic></comment></tp:nomenclature-citation></tp:nomenclature-citation-list></tp:nomenclature><tp:treatment-sec sec-type="Diagnosis"><title>Diagnosis</title><p>The species differs from <italic><tp:taxon-name><tp:taxon-name-part taxon-name-part-type="genus" reg="Leonurus">Leonurus</tp:taxon-name-part><tp:taxon-name-part taxon-name-part-type="species" reg="cardiaca">cardiaca</tp:taxon-name-part></tp:taxon-name></italic> L. s. str. by its calyces and stems with abundant long hairs throughout (vs. glabrous or sparsely pubescent along ribs) and lower cauline leaves deeply divided into narrow lobes (vs. dissected into broad lobes) (<xref ref-type="bibr" rid="B7064977">Gladkova and Menitsky 1978</xref>).</p></tp:treatment-sec><tp:treatment-sec sec-type="Distribution"><title>Distribution</title><sec sec-type="Native distribution"><title>Native distribution</title><p>Crimea, Caucasus, Iran.</p></sec><sec sec-type="Secondary distribution"><title>Secondary distribution</title><p>Europe, Asia.</p></sec><sec sec-type="Distribution in neighbouring territories"><title>Distribution in neighbouring territories</title><p>Locally established neophyte in southern Finland (<xref ref-type="bibr" rid="B7050937">Kurtto 1998a</xref>) and southern Karelia (<xref ref-type="bibr" rid="B7030339">Kravchenko 2007</xref>).</p></sec><sec sec-type="New record"><title>New record</title><p>Russia. Murmansk Region. Terskii District. Kuzreka Village, near Botaminskaya fishing station, <named-content xmlns:xlink="http://www.w3.org/1999/xlink" content-type="dwc:verbatimCoordinates" xlink:type="simple">66.598067°N, 34.834799°E</named-content>, on a seashore meadow in a holiday village, 05.07.2018, <italic>M. Kozhin</italic> M-4036 (H, MW 1058418, KAND 10122).</p></sec><sec sec-type="Pathways of introduction"><title>Pathways of introduction</title><p>Escape from confinement: Ornamental purpose other than horticulture.</p><p>The species has been traditionally cultivated as folk medicine, although nowadays it practically fell into disuse and can seldom be found in cultivation.</p></sec><sec sec-type="Period of introduction"><title>Period of introduction</title><p>Russia (after 1991).</p><p>The record originated from a well-explored area, from which the species has not been known in the previous times. Its introduction is therefore considered recent.</p></sec><sec sec-type="Invasion status"><title>Invasion status</title><p>Locally established neophyte, persisting but not spreading far from the original place of introduction.</p></sec></tp:treatment-sec><tp:treatment-sec sec-type="Ecology"><title>Ecology</title><p>Mountain forests and shrublands.</p></tp:treatment-sec><tp:treatment-sec sec-type="Biology"><title>Biology</title><p>Perennial polycarpic. Hemicryptophyte with short rhizome.</p></tp:treatment-sec><tp:treatment-sec sec-type="Notes"><title>Notes</title><p><xref ref-type="bibr" rid="B7064968">Kozhin (2014)</xref> reported the first occurrence of <italic><tp:taxon-name><tp:taxon-name-part taxon-name-part-type="genus" reg="Leonurus">Leonurus</tp:taxon-name-part><tp:taxon-name-part taxon-name-part-type="species" reg="quinquelobatus">quinquelobatus</tp:taxon-name-part></tp:taxon-name></italic> in Murmansk Region, which was based on a specimen collected from Umba Village. That plant was a misnamed specimen of <italic><tp:taxon-name><tp:taxon-name-part taxon-name-part-type="genus" reg="Leonurus">L.</tp:taxon-name-part><tp:taxon-name-part taxon-name-part-type="species" reg="cardiaca">cardiaca</tp:taxon-name-part></tp:taxon-name></italic> L. s.str.</p></tp:treatment-sec><ref-list><ref id="B7064977"><element-citation xmlns:xlink="http://www.w3.org/1999/xlink" publication-type="chapter" xlink:type="simple"><person-group person-group-type="author"><name name-style="western"><surname>Gladkova</surname><given-names>V. N.</given-names></name><name name-style="western"><surname>Menitsky</surname><given-names>Y. L.</given-names></name></person-group><year>1978</year><chapter-title><italic><tp:taxon-name><tp:taxon-name-part taxon-name-part-type="genus" reg="Leonurus">Leonurus</tp:taxon-name-part></tp:taxon-name></italic> L.</chapter-title><person-group person-group-type="editor"><name name-style="western"><surname>Fedorov</surname><given-names>A. A.</given-names></name></person-group><source>Flora of the European part of the USSR</source><volume>Vol. 3</volume><publisher-name>Science Publishers</publisher-name><publisher-loc>Leningrad</publisher-loc><size units="page">164-166</size><comment content-type="language">Russian</comment></element-citation></ref><ref id="B7050937"><element-citation xmlns:xlink="http://www.w3.org/1999/xlink" publication-type="chapter" xlink:type="simple"><person-group person-group-type="author"><name name-style="western"><surname>Kurtto</surname><given-names>A.</given-names></name></person-group><year>1998</year><chapter-title>
            <tp:taxon-name><tp:taxon-name-part taxon-name-part-type="family">Lamiaceae</tp:taxon-name-part></tp:taxon-name>
          </chapter-title><person-group person-group-type="editor"><name name-style="western"><surname>Hämet-Ahti</surname><given-names>L.</given-names></name><name name-style="western"><surname>Suominen</surname><given-names>J.</given-names></name><name name-style="western"><surname>Ulvinen</surname><given-names>T.</given-names></name><name name-style="western"><surname>Uotila</surname><given-names>P.</given-names></name></person-group><source>Retkeilykasvio</source><edition>Ed. 4</edition><publisher-name>Luonnontieteellinen keskusmuseo</publisher-name><publisher-loc>Helsinki</publisher-loc><size units="page">356-370</size><isbn>951-45-8166-0</isbn></element-citation></ref><ref id="B7030339"><element-citation xmlns:xlink="http://www.w3.org/1999/xlink" publication-type="book" xlink:type="simple"><person-group person-group-type="author"><name name-style="western"><surname>Kravchenko</surname><given-names>A. V.</given-names></name></person-group><year>2007</year><source>A compendium of the Karelian flora (vascular plants)</source><publisher-name>Karelian Research Centre</publisher-name><publisher-loc>Petrozavodsk</publisher-loc><size units="page">403</size><comment content-type="language">Russian</comment><isbn>978-5-9274-0324-0</isbn></element-citation></ref><ref id="B7064968"><element-citation xmlns:xlink="http://www.w3.org/1999/xlink" publication-type="article" xlink:type="simple"><person-group person-group-type="author"><name name-style="western"><surname>Kozhin</surname><given-names>M. N.</given-names></name></person-group><year>2014</year><article-title>New and rare vascular plants in Murmansk Region</article-title><source>Byulleten' Moskovskogo Obshchestva Ispytatelei Prirody. Otdel Biologicheskii</source><volume>119</volume><issue>1</issue><fpage>67</fpage><lpage>71</lpage><comment content-type="language">Russian</comment></element-citation></ref></ref-list></tp:taxon-treatment>
