# Supplementary material for: New records in non-native vascular plants of Russian Lapland
Source: Biodivers Data J. 2022 Jan 6;10:e78166. doi: 10.3897/BDJ.10.e78166 (PMC8758643; doi:10.3897/BDJ.10.e78166)
Supplement: XML Treatment for Lepidium densiflorum [file BDJ.10.e78166-treatment8.xml]

<!DOCTYPE tp:taxon-treatment
  PUBLIC "-//TaxonX//DTD Taxonomic Treatment Publishing DTD v0 20100105//EN" "tax-treatment-NSO.dtd">
<tp:taxon-treatment xmlns:tp="http://www.plazi.org/taxpub"><tp:treatment-meta><mixed-citation publication-type="journal"><person-group><name><surname>Kozhin</surname><given-names>Mikhail</given-names></name><name><surname>Sennikov</surname><given-names>Alexander</given-names></name></person-group><article-title>New records in non-native vascular plants of Russian Lapland</article-title><source>Biodivers Data J</source><day>06</day><month>01</month><year>2022</year><volume>10</volume><pub-id pub-id-type="doi">10.3897/BDJ.10.e78166</pub-id></mixed-citation></tp:treatment-meta><tp:nomenclature><tp:taxon-name>
            <object-id xmlns:xlink="http://www.w3.org/1999/xlink" content-type="arpha" xlink:type="simple">3EF5A1D8-BC3B-544B-B49E-9DB57F0336D1</object-id>
            <tp:taxon-name-part taxon-name-part-type="genus">Lepidium</tp:taxon-name-part>
            <tp:taxon-name-part taxon-name-part-type="species">densiflorum</tp:taxon-name-part>
            <object-id xmlns:xlink="http://www.w3.org/1999/xlink" xlink:type="simple" object-id-type="IPNI">urn:lsid:ipni.org:names:286137-1</object-id>
            <object-id xmlns:xlink="http://www.w3.org/1999/xlink" xlink:type="simple" object-id-type="Flora of Russian Lapland">https://laplandflora.ru/#28328</object-id>
            <object-id xmlns:xlink="http://www.w3.org/1999/xlink" xlink:type="simple" object-id-type="GBIF">https://www.gbif.org/occurrence/1948467413</object-id>
          </tp:taxon-name><tp:taxon-authority>Schrad.</tp:taxon-authority><tp:nomenclature-citation-list><tp:nomenclature-citation><tp:taxon-name>
                <tp:taxon-name-part taxon-name-part-type="genus" reg="Lepidium">Lepidium</tp:taxon-name-part>
                <tp:taxon-name-part taxon-name-part-type="species" reg="densiflorum">densiflorum</tp:taxon-name-part>
              </tp:taxon-name><comment> Schrad., Index Seminum Horti Göttingen. 1832: 4 (1832).</comment></tp:nomenclature-citation></tp:nomenclature-citation-list></tp:nomenclature><tp:treatment-sec sec-type="Description"><title>Description</title><p>The species differs from the other species of <italic><tp:taxon-name><tp:taxon-name-part taxon-name-part-type="genus" reg="Lepidium">Lepidium</tp:taxon-name-part></tp:taxon-name></italic> by the absence or near absence of petals, the absence of smell, larger fruits (ca. 3–3.5 mm long) in dense racemes (<xref ref-type="bibr" rid="B7033104">Tzvelev 2000</xref>), as well as stems and pedicels with very short capitate pubescence (D. German, pers. comm.).</p></tp:treatment-sec><tp:treatment-sec sec-type="Distribution"><title>Distribution</title><sec sec-type="Native distribution"><title>Native distribution</title><p>North America.</p></sec><sec sec-type="Secondary distribution"><title>Secondary distribution</title><p>Europe, Asia, South America.</p></sec><sec sec-type="Distribution in neighbouring territories"><title>Distribution in neighbouring territories</title><p>Common and fully naturalised in southern Finland, rare casual in northern Finland (<xref ref-type="bibr" rid="B7050816">Suominen 1998</xref>). Rather rare but established in southern Karelia (<xref ref-type="bibr" rid="B7030339">Kravchenko 2007</xref>). Common and fully naturalised in North-Western European Russia (<xref ref-type="bibr" rid="B7033104">Tzvelev 2000</xref>), included in the list of most invasive plants in Russia (<xref ref-type="bibr" rid="B7050920">Vinogradova et al. 2018</xref>).</p></sec><sec sec-type="New record"><title>New record</title><p>Russia. Murmansk Region. Kandalaksha Town. SE side of the crossing of Ulitsa Gor'kogo and Ul. Pronina, surroundings of a gas station, <named-content xmlns:xlink="http://www.w3.org/1999/xlink" content-type="dwc:verbatimCoordinates" xlink:type="simple">32.40583°N, 67.15888°E</named-content>, sandy railway bank, 5.08.2011, <italic>P. Uotila</italic> 49222 (H 824080).</p></sec><sec sec-type="Pathways of introduction"><title>Pathways of introduction</title><p>Transport – Stowaway: Vehicles (car, train).</p></sec><sec sec-type="Period of introduction"><title>Period of introduction</title><p>Russia (after 1991).</p><p>This species was recorded from the place with intense transport activity, in current use. Its very recent introduction is therefore beyond doubt.</p></sec><sec sec-type="Invasion status"><title>Invasion status</title><p>Only a few individuals were observed. The collector's notes suggested a casual occurrence.</p></sec></tp:treatment-sec><tp:treatment-sec sec-type="Ecology"><title>Ecology</title><p>Open places, river sands, disturbed grasslands.</p></tp:treatment-sec><tp:treatment-sec sec-type="Biology"><title>Biology</title><p>Annual (or overwintering biennial). Therophyte with taproot.</p></tp:treatment-sec><ref-list><ref id="B7033104"><element-citation xmlns:xlink="http://www.w3.org/1999/xlink" publication-type="book" xlink:type="simple"><person-group person-group-type="author"><name name-style="western"><surname>Tzvelev</surname><given-names>N. N.</given-names></name></person-group><year>2000</year><source>Manual of vascular plants of North-Western Russia (Leningrad, Pskov and Novgorod Regions)</source><publisher-name>Saint-Petersburg Chemical-Pharmaceutical Academy</publisher-name><publisher-loc>Saint-Petersburg</publisher-loc><comment content-type="language">Russian</comment><isbn>5-8085-0077-X</isbn></element-citation></ref><ref id="B7050816"><element-citation xmlns:xlink="http://www.w3.org/1999/xlink" publication-type="chapter" xlink:type="simple"><person-group person-group-type="author"><name name-style="western"><surname>Suominen</surname><given-names>J.</given-names></name></person-group><year>1998</year><chapter-title>
            <tp:taxon-name><tp:taxon-name-part taxon-name-part-type="family">Brassicaceae</tp:taxon-name-part></tp:taxon-name>
          </chapter-title><person-group person-group-type="editor"><name name-style="western"><surname>Hämet-Ahti</surname><given-names>L.</given-names></name><name name-style="western"><surname>Suominen</surname><given-names>J.</given-names></name><name name-style="western"><surname>Ulvinen</surname><given-names>T.</given-names></name><name name-style="western"><surname>Uotila</surname><given-names>P.</given-names></name></person-group><source>Retkeilykasvio</source><edition>Ed. 4</edition><publisher-name>Luonnontieteellinen keskusmuseo</publisher-name><publisher-loc>Helsinki</publisher-loc><size units="page">163-192</size><isbn>951-45-8166-0</isbn></element-citation></ref><ref id="B7030339"><element-citation xmlns:xlink="http://www.w3.org/1999/xlink" publication-type="book" xlink:type="simple"><person-group person-group-type="author"><name name-style="western"><surname>Kravchenko</surname><given-names>A. V.</given-names></name></person-group><year>2007</year><source>A compendium of the Karelian flora (vascular plants)</source><publisher-name>Karelian Research Centre</publisher-name><publisher-loc>Petrozavodsk</publisher-loc><size units="page">403</size><comment content-type="language">Russian</comment><isbn>978-5-9274-0324-0</isbn></element-citation></ref><ref id="B7050920"><element-citation xmlns:xlink="http://www.w3.org/1999/xlink" publication-type="article" xlink:type="simple"><person-group person-group-type="author"><name name-style="western"><surname>Vinogradova</surname><given-names>Yulia</given-names></name><name name-style="western"><surname>Pergl</surname><given-names>Jan</given-names></name><name name-style="western"><surname>Essl</surname><given-names>Franz</given-names></name><name name-style="western"><surname>Hejda</surname><given-names>Martin</given-names></name><name name-style="western"><surname>van Kleunen</surname><given-names>Mark</given-names></name><name name-style="western"><surname>CONTRIBUTORS</surname><given-names>REGIONAL</given-names></name><name name-style="western"><surname>Pyšek</surname><given-names>Petr</given-names></name></person-group><year>2018</year><article-title>Invasive alien plants of Russia: insights from regional inventories</article-title><source>Biological Invasions</source><volume>20</volume><issue>8</issue><fpage>1931</fpage><lpage>1943</lpage><pub-id pub-id-type="doi">10.1007/s10530-018-1686-3</pub-id></element-citation></ref></ref-list></tp:taxon-treatment>
