# Supplementary material for: New records in non-native vascular plants of Russian Lapland
Source: Biodivers Data J. 2022 Jan 6;10:e78166. doi: 10.3897/BDJ.10.e78166 (PMC8758643; doi:10.3897/BDJ.10.e78166)
Supplement: XML Treatment for Levisticum officinale [file BDJ.10.e78166-treatment9.xml]

<!DOCTYPE tp:taxon-treatment
  PUBLIC "-//TaxonX//DTD Taxonomic Treatment Publishing DTD v0 20100105//EN" "tax-treatment-NSO.dtd">
<tp:taxon-treatment xmlns:tp="http://www.plazi.org/taxpub"><tp:treatment-meta><mixed-citation publication-type="journal"><person-group><name><surname>Kozhin</surname><given-names>Mikhail</given-names></name><name><surname>Sennikov</surname><given-names>Alexander</given-names></name></person-group><article-title>New records in non-native vascular plants of Russian Lapland</article-title><source>Biodivers Data J</source><day>06</day><month>01</month><year>2022</year><volume>10</volume><pub-id pub-id-type="doi">10.3897/BDJ.10.e78166</pub-id></mixed-citation></tp:treatment-meta><tp:nomenclature><tp:taxon-name>
            <object-id xmlns:xlink="http://www.w3.org/1999/xlink" content-type="arpha" xlink:type="simple">F3161853-65D1-56E7-818B-F7A74E36F7B5</object-id>
            <tp:taxon-name-part taxon-name-part-type="genus">Levisticum</tp:taxon-name-part>
            <tp:taxon-name-part taxon-name-part-type="species">officinale</tp:taxon-name-part>
            <object-id xmlns:xlink="http://www.w3.org/1999/xlink" xlink:type="simple" object-id-type="IPNI">urn:lsid:ipni.org:names:844187-1</object-id>
            <object-id xmlns:xlink="http://www.w3.org/1999/xlink" xlink:type="simple" object-id-type="Flora of Russian Lapland">https://laplandflora.ru/#19923</object-id>
            <object-id xmlns:xlink="http://www.w3.org/1999/xlink" xlink:type="simple" object-id-type="GBIF">https://www.gbif.org/occurrence/3400181302</object-id>
          </tp:taxon-name><tp:taxon-authority>W.D.J.Koch</tp:taxon-authority><tp:nomenclature-citation-list><tp:nomenclature-citation><tp:taxon-name>
                <tp:taxon-name-part taxon-name-part-type="genus" reg="Levisticum">Levisticum</tp:taxon-name-part>
                <tp:taxon-name-part taxon-name-part-type="species" reg="officinale">officinale</tp:taxon-name-part>
              </tp:taxon-name><comment> W.D.J.Koch, Nova Acta Phys.-Med. Acad. Caes. Leop.-Carol. Nat. Cur. 12(1): 101 (1824) - <italic><tp:taxon-name><tp:taxon-name-part taxon-name-part-type="genus" reg="Ligusticum">Ligusticum</tp:taxon-name-part><tp:taxon-name-part taxon-name-part-type="species" reg="levisticum">levisticum</tp:taxon-name-part></tp:taxon-name></italic> L., Sp. Pl. 1: 250 (1753).</comment></tp:nomenclature-citation></tp:nomenclature-citation-list></tp:nomenclature><tp:treatment-sec sec-type="Distribution"><title>Distribution</title><sec sec-type="Native distribution"><title>Native distribution</title><p>Iran.</p></sec><sec sec-type="Secondary distribution"><title>Secondary distribution</title><p>Europe, China, North America, South America.</p></sec><sec sec-type="Distribution in neighbouring territories"><title>Distribution in neighbouring territories</title><p>Established alien in southern Finland (<xref ref-type="bibr" rid="B7052943">Hämet-Ahti 1998b</xref>). Casual alien in Karelia, including the northern part (<xref ref-type="bibr" rid="B7030339">Kravchenko 2007</xref>).</p></sec><sec sec-type="New record"><title>New record</title><p>Russia. Murmansk Region. Kirovsk District. Highway Apatity - Kirovsk, 9th km, <named-content xmlns:xlink="http://www.w3.org/1999/xlink" content-type="dwc:verbatimCoordinates" xlink:type="simple">33.55772°N, 67.58224°E</named-content>, birch grass forest near the spring, 15.07.2020, <italic>M. Kozhin</italic> M-4410 (H, KPABG 046903, MW 1066866).</p></sec><sec sec-type="Pathways of introduction"><title>Pathways of introduction</title><p>Escape from confinement: Agriculture.</p><p>Frequently cultivated as a salad herb, a vegetable or a spice (lovage). This particular occurrence may be of secondary origin (arrived with relocated waste).</p></sec><sec sec-type="Period of introduction"><title>Period of introduction</title><p>Russia (after 1991).</p><p>It is uncertain how long-persisting this population is. The bad habit of placing garden and household waste along roadsides is relatively new in the Russian North, so we linked this record with the recent decades.</p></sec><sec sec-type="Invasion status"><title>Invasion status</title><p>Locally established alien, introduced into natural habitats.</p></sec></tp:treatment-sec><tp:treatment-sec sec-type="Ecology"><title>Ecology</title><p>Riversides.</p></tp:treatment-sec><tp:treatment-sec sec-type="Biology"><title>Biology</title><p>Perennial polycarpic. Hemicryptophyte with caudex and short rhizome.</p></tp:treatment-sec><ref-list><ref id="B7052943"><element-citation xmlns:xlink="http://www.w3.org/1999/xlink" publication-type="chapter" xlink:type="simple"><person-group person-group-type="author"><name name-style="western"><surname>Hämet-Ahti</surname><given-names>L.</given-names></name></person-group><year>1998</year><chapter-title>
            <tp:taxon-name><tp:taxon-name-part taxon-name-part-type="family">Apiaceae</tp:taxon-name-part></tp:taxon-name>
          </chapter-title><person-group person-group-type="editor"><name name-style="western"><surname>Hämet-Ahti</surname><given-names>L.</given-names></name><name name-style="western"><surname>Suominen</surname><given-names>J.</given-names></name><name name-style="western"><surname>Ulvinen</surname><given-names>T.</given-names></name><name name-style="western"><surname>Uotila</surname><given-names>P.</given-names></name></person-group><source>Retkeilykasvio</source><edition>Ed. 4</edition><publisher-name>Luonnontieteellinen keskusmuseo</publisher-name><publisher-loc>Helsinki</publisher-loc><size units="page">313-326</size><isbn>951-45-8166-0</isbn></element-citation></ref><ref id="B7030339"><element-citation xmlns:xlink="http://www.w3.org/1999/xlink" publication-type="book" xlink:type="simple"><person-group person-group-type="author"><name name-style="western"><surname>Kravchenko</surname><given-names>A. V.</given-names></name></person-group><year>2007</year><source>A compendium of the Karelian flora (vascular plants)</source><publisher-name>Karelian Research Centre</publisher-name><publisher-loc>Petrozavodsk</publisher-loc><size units="page">403</size><comment content-type="language">Russian</comment><isbn>978-5-9274-0324-0</isbn></element-citation></ref></ref-list></tp:taxon-treatment>
