# Supplementary material for: New records in non-native vascular plants of Russian Lapland
Source: Biodivers Data J. 2022 Jan 6;10:e78166. doi: 10.3897/BDJ.10.e78166 (PMC8758643; doi:10.3897/BDJ.10.e78166)
Supplement: XML Treatment for Phleum phleoides [file BDJ.10.e78166-treatment11.xml]

<!DOCTYPE tp:taxon-treatment
  PUBLIC "-//TaxonX//DTD Taxonomic Treatment Publishing DTD v0 20100105//EN" "tax-treatment-NSO.dtd">
<tp:taxon-treatment xmlns:tp="http://www.plazi.org/taxpub"><tp:treatment-meta><mixed-citation publication-type="journal"><person-group><name><surname>Kozhin</surname><given-names>Mikhail</given-names></name><name><surname>Sennikov</surname><given-names>Alexander</given-names></name></person-group><article-title>New records in non-native vascular plants of Russian Lapland</article-title><source>Biodivers Data J</source><day>06</day><month>01</month><year>2022</year><volume>10</volume><pub-id pub-id-type="doi">10.3897/BDJ.10.e78166</pub-id></mixed-citation></tp:treatment-meta><tp:nomenclature><tp:taxon-name>
            <object-id xmlns:xlink="http://www.w3.org/1999/xlink" content-type="arpha" xlink:type="simple">EDC5506A-C031-529C-9AE5-EB5D48E5671A</object-id>
            <tp:taxon-name-part taxon-name-part-type="genus">Phleum</tp:taxon-name-part>
            <tp:taxon-name-part taxon-name-part-type="species">phleoides</tp:taxon-name-part>
            <object-id xmlns:xlink="http://www.w3.org/1999/xlink" xlink:type="simple" object-id-type="IPNI">urn:lsid:ipni.org:names:415866-1</object-id>
            <object-id xmlns:xlink="http://www.w3.org/1999/xlink" xlink:type="simple" object-id-type="Flora of Russian Lapland">https://laplandflora.ru/#28333</object-id>
            <object-id xmlns:xlink="http://www.w3.org/1999/xlink" xlink:type="simple" object-id-type="Herbarium LE">http://rr.herbariumle.ru/01128388</object-id>
            <object-id xmlns:xlink="http://www.w3.org/1999/xlink" xlink:type="simple" object-id-type="GBIF">https://www.gbif.org/occurrence/3400241301</object-id>
          </tp:taxon-name><tp:taxon-authority>(L.) H.Karst.</tp:taxon-authority><tp:nomenclature-citation-list><tp:nomenclature-citation><tp:taxon-name>
                <tp:taxon-name-part taxon-name-part-type="genus" reg="Phleum">Phleum</tp:taxon-name-part>
                <tp:taxon-name-part taxon-name-part-type="species" reg="phleoides">phleoides</tp:taxon-name-part>
              </tp:taxon-name><comment> (L.) H.Karst., Deutsche Fl. 4: 374 (1881) - <italic><tp:taxon-name><tp:taxon-name-part taxon-name-part-type="genus" reg="Phalaris">Phalaris</tp:taxon-name-part><tp:taxon-name-part taxon-name-part-type="species" reg="phleoides">phleoides</tp:taxon-name-part></tp:taxon-name></italic> L., Sp. Pl. 1: 55 (1753).</comment></tp:nomenclature-citation><tp:nomenclature-citation><tp:taxon-name>
                <tp:taxon-name-part taxon-name-part-type="genus">Phleum</tp:taxon-name-part>
                <tp:taxon-name-part taxon-name-part-type="species">phleoides</tp:taxon-name-part>
              </tp:taxon-name><comment> <italic><tp:taxon-name><tp:taxon-name-part taxon-name-part-type="genus" reg="Phleum">Phleum</tp:taxon-name-part><tp:taxon-name-part taxon-name-part-type="species" reg="boehmeri">boehmeri</tp:taxon-name-part></tp:taxon-name></italic></comment></tp:nomenclature-citation></tp:nomenclature-citation-list></tp:nomenclature><tp:treatment-sec sec-type="Distribution"><title>Distribution</title><sec sec-type="Native distribution"><title>Native distribution</title><p>Central and Southern Europe, Mediterranean, Eastern Europe (temperate), Northern Asia (temperate), Central Asia.</p></sec><sec sec-type="Secondary distribution"><title>Secondary distribution</title><p>Northern Europe, northern part of Northern Asia (established), North America (casual).</p></sec><sec sec-type="Distribution in neighbouring territories"><title>Distribution in neighbouring territories</title><p>Archeophyte in south-western Finland, neophyte in south-eastern Finland (<xref ref-type="bibr" rid="B7033064">Hämet-Ahti 1998a</xref>). In Karelia, the species was recorded as a rare casual in ruderal or waste places since the Second World War up to the northern part of the territory (<xref ref-type="bibr" rid="B7030339">Kravchenko 2007</xref>). In the north-western part of Eastern Europe, the northern limit of its native distribution is situated in Pskov Region (<xref ref-type="bibr" rid="B7030317">Tzvelev and Probatova 2019</xref>).</p></sec><sec sec-type="New record"><title>New record</title><p>Russia. Murmansk Region. Khibiny Mts., vicinity of Khibinogorsk [Kirovsk] Town, wasteland on the north slope of Takhtarvumchorr Ridge, by the way from the bank of Malyi Vud'yavr Lake to Molybdenum Mine, 14.07.1934, <italic>O. Polyanskaya</italic> (LE 01128388).</p></sec><sec sec-type="Pathways of introduction"><title>Pathways of introduction</title><p>Transport – Contaminant: Contaminated bait.</p><p>The species was found in disturbed places along the road before the Second World War, thus indicating its possible import with hay.</p></sec><sec sec-type="Period of introduction"><title>Period of introduction</title><p>USSR, before the Second World War (1918-1941).</p><p>This occurrence is strictly casual and can be linked with the period of recording, when imported hay was still commonly used for local horse transportation.</p></sec><sec sec-type="Invasion status"><title>Invasion status</title><p>This is a historical record of early casual occurrence. No new records, apparently extinct in the territory.</p></sec></tp:treatment-sec><tp:treatment-sec sec-type="Ecology"><title>Ecology</title><p>This species is native to the steppe biome and occurs in grasslands.</p></tp:treatment-sec><tp:treatment-sec sec-type="Biology"><title>Biology</title><p>Perennial polycarpic. Hemicryptophyte, laxly cespitose.</p></tp:treatment-sec><tp:treatment-sec sec-type="Notes"><title>Notes</title><p>Although this specimen was deposited in a public collection and revised by all experts, it was not taken into account by the Flora of Murmansk Region (<xref ref-type="bibr" rid="B7070058">Kuzeneva 1953</xref>) or taxonomic reference books (e.g. <xref ref-type="bibr" rid="B7030317">Tzvelev and Probatova 2019</xref>).</p><p>The specimen was originally identified as <italic><tp:taxon-name><tp:taxon-name-part taxon-name-part-type="genus" reg="Phleum">Phleum</tp:taxon-name-part><tp:taxon-name-part taxon-name-part-type="species" reg="boehmeri">boehmeri</tp:taxon-name-part></tp:taxon-name></italic> Wibel, which is a synonym of <italic><tp:taxon-name><tp:taxon-name-part taxon-name-part-type="genus" reg="Phleum">P.</tp:taxon-name-part><tp:taxon-name-part taxon-name-part-type="species" reg="phleoides">phleoides</tp:taxon-name-part></tp:taxon-name></italic> (<xref ref-type="bibr" rid="B7598963">Valdés and Scholz 2009</xref>).</p></tp:treatment-sec><ref-list><ref id="B7033064"><element-citation xmlns:xlink="http://www.w3.org/1999/xlink" publication-type="chapter" xlink:type="simple"><person-group person-group-type="author"><name name-style="western"><surname>Hämet-Ahti</surname><given-names>L.</given-names></name></person-group><year>1998</year><chapter-title>
            <tp:taxon-name><tp:taxon-name-part taxon-name-part-type="family">Poaceae</tp:taxon-name-part></tp:taxon-name>
          </chapter-title><person-group person-group-type="editor"><name name-style="western"><surname>Hämet-Ahti</surname><given-names>L.</given-names></name><name name-style="western"><surname>Suominen</surname><given-names>J.</given-names></name><name name-style="western"><surname>Ulvinen</surname><given-names>T.</given-names></name><name name-style="western"><surname>Uotila</surname><given-names>P.</given-names></name></person-group><source>Retkeilykasvio</source><edition>Ed. 4</edition><publisher-name>Luonnontieteellinen museo</publisher-name><publisher-loc>Helsinki</publisher-loc><size units="page">576-619</size><isbn>951-45-8166-0</isbn></element-citation></ref><ref id="B7030339"><element-citation xmlns:xlink="http://www.w3.org/1999/xlink" publication-type="book" xlink:type="simple"><person-group person-group-type="author"><name name-style="western"><surname>Kravchenko</surname><given-names>A. V.</given-names></name></person-group><year>2007</year><source>A compendium of the Karelian flora (vascular plants)</source><publisher-name>Karelian Research Centre</publisher-name><publisher-loc>Petrozavodsk</publisher-loc><size units="page">403</size><comment content-type="language">Russian</comment><isbn>978-5-9274-0324-0</isbn></element-citation></ref><ref id="B7030317"><element-citation xmlns:xlink="http://www.w3.org/1999/xlink" publication-type="book" xlink:type="simple"><person-group person-group-type="author"><name name-style="western"><surname>Tzvelev</surname><given-names>N. N.</given-names></name><name name-style="western"><surname>Probatova</surname><given-names>N. S.</given-names></name></person-group><year>2019</year><source>Grasses of Russia</source><publisher-name>KMK Scientific Press</publisher-name><publisher-loc>Moscow</publisher-loc><size units="page">646</size><comment content-type="language">Russian</comment><isbn>978-5-907213-41-8</isbn></element-citation></ref><ref id="B7070058"><element-citation xmlns:xlink="http://www.w3.org/1999/xlink" publication-type="chapter" xlink:type="simple"><person-group person-group-type="author"><name name-style="western"><surname>Kuzeneva</surname><given-names>O. I.</given-names></name></person-group><year>1953</year><chapter-title><italic><tp:taxon-name><tp:taxon-name-part taxon-name-part-type="genus" reg="Phleum">Phleum</tp:taxon-name-part></tp:taxon-name></italic> L.</chapter-title><person-group person-group-type="editor"><name name-style="western"><surname>Gorodkov</surname><given-names>B. N.</given-names></name></person-group><source>Flora of Murmansk Region</source><volume>Vol. 1</volume><publisher-name>Academy of Sciences of the USSR</publisher-name><publisher-loc>Moscow &amp; Leningrad</publisher-loc><size units="page">145-148</size><comment content-type="language">Russian</comment></element-citation></ref><ref id="B7598963"><element-citation xmlns:xlink="http://www.w3.org/1999/xlink" publication-type="chapter" xlink:type="simple"><person-group person-group-type="author"><name name-style="western"><surname>Valdés</surname><given-names>B.</given-names></name><name name-style="western"><surname>Scholz</surname><given-names>H.</given-names></name></person-group><year>2009</year><chapter-title><tp:taxon-name><tp:taxon-name-part taxon-name-part-type="family">Poaceae</tp:taxon-name-part></tp:taxon-name> (pro parte majore)</chapter-title><person-group person-group-type="editor"><name name-style="western"><surname>von Raab-Straube</surname><given-names>E.</given-names></name></person-group><source>Euro+Med Plantbase - the information resource for Euro-Mediterranean plant diversity</source><publisher-name>Freie Universität Berlin</publisher-name><uri xlink:type="simple">http://ww2.bgbm.org/EuroPlusMed/PTaxonDetail.asp?NameId=136237&amp;PTRefFk=7100000</uri></element-citation></ref></ref-list></tp:taxon-treatment>
