# Supplementary material for: New records in non-native vascular plants of Russian Lapland
Source: Biodivers Data J. 2022 Jan 6;10:e78166. doi: 10.3897/BDJ.10.e78166 (PMC8758643; doi:10.3897/BDJ.10.e78166)
Supplement: XML Treatment for Prunus armeniaca [file BDJ.10.e78166-treatment12.xml]

<!DOCTYPE tp:taxon-treatment
  PUBLIC "-//TaxonX//DTD Taxonomic Treatment Publishing DTD v0 20100105//EN" "tax-treatment-NSO.dtd">
<tp:taxon-treatment xmlns:tp="http://www.plazi.org/taxpub"><tp:treatment-meta><mixed-citation publication-type="journal"><person-group><name><surname>Kozhin</surname><given-names>Mikhail</given-names></name><name><surname>Sennikov</surname><given-names>Alexander</given-names></name></person-group><article-title>New records in non-native vascular plants of Russian Lapland</article-title><source>Biodivers Data J</source><day>06</day><month>01</month><year>2022</year><volume>10</volume><pub-id pub-id-type="doi">10.3897/BDJ.10.e78166</pub-id></mixed-citation></tp:treatment-meta><tp:nomenclature><tp:taxon-name>
            <object-id xmlns:xlink="http://www.w3.org/1999/xlink" content-type="arpha" xlink:type="simple">AA9B5676-CFF4-515E-92AE-B9E527F9E6E2</object-id>
            <tp:taxon-name-part taxon-name-part-type="genus">Prunus</tp:taxon-name-part>
            <tp:taxon-name-part taxon-name-part-type="species">armeniaca</tp:taxon-name-part>
            <object-id xmlns:xlink="http://www.w3.org/1999/xlink" xlink:type="simple" object-id-type="IPNI">urn:lsid:ipni.org:names:729463-1</object-id>
            <object-id xmlns:xlink="http://www.w3.org/1999/xlink" xlink:type="simple" object-id-type="Flora of Russian Lapland">https://laplandflora.ru/#28331</object-id>
            <object-id xmlns:xlink="http://www.w3.org/1999/xlink" xlink:type="simple" object-id-type="Herbarium LE">http://rr.herbariumle.ru/01127282</object-id>
            <object-id xmlns:xlink="http://www.w3.org/1999/xlink" xlink:type="simple" object-id-type="Herbarium MW">https://plant.depo.msu.ru/open/public/item/MW0384230</object-id>
            <object-id xmlns:xlink="http://www.w3.org/1999/xlink" xlink:type="simple" object-id-type="GBIF">https://www.gbif.org/occurrence/3400711301</object-id>
            <object-id xmlns:xlink="http://www.w3.org/1999/xlink" xlink:type="simple" object-id-type="GBIF">https://www.gbif.org/occurrence/1697533293</object-id>
          </tp:taxon-name><tp:taxon-authority>L.</tp:taxon-authority><tp:nomenclature-citation-list><tp:nomenclature-citation><tp:taxon-name>
                <tp:taxon-name-part taxon-name-part-type="genus" reg="Prunus">Prunus</tp:taxon-name-part>
                <tp:taxon-name-part taxon-name-part-type="species" reg="armeniaca">armeniaca</tp:taxon-name-part>
              </tp:taxon-name><comment> L., Sp. Pl. 1: 474 (1753) – <italic><tp:taxon-name><tp:taxon-name-part taxon-name-part-type="genus" reg="Armeniaca">Armeniaca</tp:taxon-name-part><tp:taxon-name-part taxon-name-part-type="species" reg="vulgaris">vulgaris</tp:taxon-name-part></tp:taxon-name></italic> Lam., Encycl. 1(1): 2 (1783).</comment></tp:nomenclature-citation></tp:nomenclature-citation-list></tp:nomenclature><tp:treatment-sec sec-type="Distribution"><title>Distribution</title><sec sec-type="Native distribution"><title>Native distribution</title><p>Central Asia, China.</p></sec><sec sec-type="Secondary distribution"><title>Secondary distribution</title><p>Europe (temperate), Mediterranean, Asia Minor, Caucasus, Iran, Australia.</p></sec><sec sec-type="Distribution in neighbouring territories"><title>Distribution in neighbouring territories</title><p>Previously, this species was frequently found as casual (young seedlings) along railway tracks in Karelia (<xref ref-type="bibr" rid="B7033565">Gusev 1971</xref>) and North-Western European Russia (<xref ref-type="bibr" rid="B7033104">Tzvelev 2000</xref>; Sennikov, pers. obs.).</p></sec><sec sec-type="New record"><title>New record</title><p>Russia. Murmansk Region.</p><p>Apatity Railway Station, northern outskirts, on a railroad track, 30.07.1970, <italic>Yu. D. Gusev</italic> (LE01127282);</p><p>Kandalaksha District. Poyakonda Railway Station, along the railway track, 24.08.1993, <italic>A. Notov &amp; D. Sokolov</italic> (MW 0384230).</p></sec><sec sec-type="Pathways of introduction"><title>Pathways of introduction</title><p>Transport – Contaminant: Food contaminant.</p><p>The species has repeatedly arrived to the territory through waste from human consumption.</p></sec><sec sec-type="Period of introduction"><title>Period of introduction</title><p>USSR, after the Second World War (1945-1991); Russia (after 1991).</p><p>The species has been introduced many times and in many places through human waste. Its recording period corresponds to the times of the high availability and popularity of dried apricots.</p></sec><sec sec-type="Invasion status"><title>Invasion status</title><p>Strictly casual, ephemerous. Juvenile individuals have been observed.</p></sec></tp:treatment-sec><tp:treatment-sec sec-type="Ecology"><title>Ecology</title><p>Semi-arid mountain forest.</p></tp:treatment-sec><tp:treatment-sec sec-type="Biology"><title>Biology</title><p>Tree. Phanerophyte.</p></tp:treatment-sec><tp:treatment-sec sec-type="Notes"><title>Notes</title><p>The specimen collected by Gusev in 1970 had not been taken into account in a timely manner and was not included in <xref ref-type="bibr" rid="B7033565">Gusev (1971)</xref> or any subsequent publication.</p></tp:treatment-sec><ref-list><ref id="B7033565"><element-citation xmlns:xlink="http://www.w3.org/1999/xlink" publication-type="article" xlink:type="simple"><person-group person-group-type="author"><name name-style="western"><surname>Gusev</surname><given-names>Y. D.</given-names></name></person-group><year>1971</year><article-title>Distribution of plants along railways in the north-western part of European Russia</article-title><source>Botanicheskii Zhurnal (Moscow &amp; Leningrad)</source><volume>56</volume><issue>3</issue><fpage>347</fpage><lpage>360</lpage><comment content-type="language">Russian</comment></element-citation></ref><ref id="B7033104"><element-citation xmlns:xlink="http://www.w3.org/1999/xlink" publication-type="book" xlink:type="simple"><person-group person-group-type="author"><name name-style="western"><surname>Tzvelev</surname><given-names>N. N.</given-names></name></person-group><year>2000</year><source>Manual of vascular plants of North-Western Russia (Leningrad, Pskov and Novgorod Regions)</source><publisher-name>Saint-Petersburg Chemical-Pharmaceutical Academy</publisher-name><publisher-loc>Saint-Petersburg</publisher-loc><comment content-type="language">Russian</comment><isbn>5-8085-0077-X</isbn></element-citation></ref></ref-list></tp:taxon-treatment>
