# Supplementary material for: New records in non-native vascular plants of Russian Lapland
Source: Biodivers Data J. 2022 Jan 6;10:e78166. doi: 10.3897/BDJ.10.e78166 (PMC8758643; doi:10.3897/BDJ.10.e78166)
Supplement: XML Treatment for Rorippa sylvestris [file BDJ.10.e78166-treatment13.xml]

<!DOCTYPE tp:taxon-treatment
  PUBLIC "-//TaxonX//DTD Taxonomic Treatment Publishing DTD v0 20100105//EN" "tax-treatment-NSO.dtd">
<tp:taxon-treatment xmlns:tp="http://www.plazi.org/taxpub"><tp:treatment-meta><mixed-citation publication-type="journal"><person-group><name><surname>Kozhin</surname><given-names>Mikhail</given-names></name><name><surname>Sennikov</surname><given-names>Alexander</given-names></name></person-group><article-title>New records in non-native vascular plants of Russian Lapland</article-title><source>Biodivers Data J</source><day>06</day><month>01</month><year>2022</year><volume>10</volume><pub-id pub-id-type="doi">10.3897/BDJ.10.e78166</pub-id></mixed-citation></tp:treatment-meta><tp:nomenclature><tp:taxon-name>
            <object-id xmlns:xlink="http://www.w3.org/1999/xlink" content-type="arpha" xlink:type="simple">19A296ED-96D2-56E6-98E1-509B67C255B5</object-id>
            <tp:taxon-name-part taxon-name-part-type="genus">Rorippa</tp:taxon-name-part>
            <tp:taxon-name-part taxon-name-part-type="species">sylvestris</tp:taxon-name-part>
            <object-id xmlns:xlink="http://www.w3.org/1999/xlink" xlink:type="simple" object-id-type="IPNI">urn:lsid:ipni.org:names:288692-1</object-id>
            <object-id xmlns:xlink="http://www.w3.org/1999/xlink" xlink:type="simple" object-id-type="Flora of Russian Lapland">https://laplandflora.ru/#28332</object-id>
            <object-id xmlns:xlink="http://www.w3.org/1999/xlink" xlink:type="simple" object-id-type="GBIF">https://www.gbif.org/occurrence/3400181307</object-id>
          </tp:taxon-name><tp:taxon-authority>(L.) Besser</tp:taxon-authority><tp:nomenclature-citation-list><tp:nomenclature-citation><tp:taxon-name>
                <tp:taxon-name-part taxon-name-part-type="genus" reg="Rorippa">Rorippa</tp:taxon-name-part>
                <tp:taxon-name-part taxon-name-part-type="species" reg="sylvestris">sylvestris</tp:taxon-name-part>
              </tp:taxon-name><comment> (L.) Besser, Enum. Pl.: 27 (1822) – <italic><tp:taxon-name><tp:taxon-name-part taxon-name-part-type="genus" reg="Sisymbrium">Sisymbrium</tp:taxon-name-part><tp:taxon-name-part taxon-name-part-type="species" reg="sylvestre">sylvestre</tp:taxon-name-part></tp:taxon-name></italic> L., Sp. Pl. 2: 657 (1753).</comment></tp:nomenclature-citation></tp:nomenclature-citation-list></tp:nomenclature><tp:treatment-sec sec-type="Distribution"><title>Distribution</title><sec sec-type="Native distribution"><title>Native distribution</title><p>Europe (boreal and temperate), Caucasus.</p></sec><sec sec-type="Secondary distribution"><title>Secondary distribution</title><p>Europe (boreal), Mediterranean, Central Asia, Siberia, Russian Far East, North America.</p></sec><sec sec-type="Distribution in neighbouring territories"><title>Distribution in neighbouring territories</title><p>This species is naturalised in southern Finland (<xref ref-type="bibr" rid="B7050816">Suominen 1998</xref>) and North-Western European Russia (<xref ref-type="bibr" rid="B7033104">Tzvelev 2000</xref>). It is included in the list of harmful alien plants in Finland (<xref ref-type="bibr" rid="B7033077">Niemivuo-Lahti 2012</xref>). In Karelia, the species is known from a few scattered localities in populated places up to Kem Town in the north (<xref ref-type="bibr" rid="B7030339">Kravchenko 2007</xref>), where it probably persisted for a while.</p><p><xref ref-type="bibr" rid="B7070499">Kotov (1979)</xref> reported this species from the Russian European Arctic, but his record was questioned by <xref ref-type="bibr" rid="B7070512">Dorofeev (2012)</xref>. <xref ref-type="bibr" rid="B7070525">Wasowicz et al. (2019)</xref> omitted this publication as having no background literature or herbarium record.</p></sec><sec sec-type="New record"><title>New record</title><p>Russia. Murmansk Region. Kandalaksha District. Vicinity of Alakurtti Village, left bank of Tumcha River, along the shore of the stream, 25.07.1957, <italic>O. Kuzeneva &amp; A. Dryakhlova</italic> 282 (KPABG 024968).</p></sec><sec sec-type="Pathways of introduction"><title>Pathways of introduction</title><p>Transport – Contaminant: Contaminated bait.</p><p>The species has arrived with forage transported to the place of occurrence by the German army during the Second World War.</p></sec><sec sec-type="Period of introduction"><title>Period of introduction</title><p>Second World War (1941-1945).</p><p>The period of introduction is established through the pathways.</p></sec><sec sec-type="Invasion status"><title>Invasion status</title><p>Naturalised, locally established in native habitats. Historical occurrence.</p><p>The local population of this perennial colonist species persisted for at least 13 years by the time of its discovery. Its current state is unknown.</p></sec></tp:treatment-sec><tp:treatment-sec sec-type="Ecology"><title>Ecology</title><p>Riversides, floodplains.</p></tp:treatment-sec><tp:treatment-sec sec-type="Biology"><title>Biology</title><p>Perennial polycarpic. Hemicryptophyte with root sprouts.</p></tp:treatment-sec><tp:treatment-sec sec-type="Notes"><title>Notes</title><p>In northern Finland (Kuusamo), <italic><tp:taxon-name><tp:taxon-name-part taxon-name-part-type="genus" reg="Rorippa">Rorippa</tp:taxon-name-part><tp:taxon-name-part taxon-name-part-type="species" reg="sylvestris">sylvestris</tp:taxon-name-part></tp:taxon-name></italic> was recorded as locally established in a former German military camp, where it arrived to the territory during the Second World War with forage supply (hay) (<xref ref-type="bibr" rid="B7070071">Ahti and Hämet-Ahti 1971</xref>). We assume the same origin for the species occurrence in Murmansk Region, since the territory of Alakurtti Village was an important airfield and camping place for German military troops in the period of the German occupation in August 1941 - September 1944.</p></tp:treatment-sec><ref-list><ref id="B7050816"><element-citation xmlns:xlink="http://www.w3.org/1999/xlink" publication-type="chapter" xlink:type="simple"><person-group person-group-type="author"><name name-style="western"><surname>Suominen</surname><given-names>J.</given-names></name></person-group><year>1998</year><chapter-title>
            <tp:taxon-name><tp:taxon-name-part taxon-name-part-type="family">Brassicaceae</tp:taxon-name-part></tp:taxon-name>
          </chapter-title><person-group person-group-type="editor"><name name-style="western"><surname>Hämet-Ahti</surname><given-names>L.</given-names></name><name name-style="western"><surname>Suominen</surname><given-names>J.</given-names></name><name name-style="western"><surname>Ulvinen</surname><given-names>T.</given-names></name><name name-style="western"><surname>Uotila</surname><given-names>P.</given-names></name></person-group><source>Retkeilykasvio</source><edition>Ed. 4</edition><publisher-name>Luonnontieteellinen keskusmuseo</publisher-name><publisher-loc>Helsinki</publisher-loc><size units="page">163-192</size><isbn>951-45-8166-0</isbn></element-citation></ref><ref id="B7033104"><element-citation xmlns:xlink="http://www.w3.org/1999/xlink" publication-type="book" xlink:type="simple"><person-group person-group-type="author"><name name-style="western"><surname>Tzvelev</surname><given-names>N. N.</given-names></name></person-group><year>2000</year><source>Manual of vascular plants of North-Western Russia (Leningrad, Pskov and Novgorod Regions)</source><publisher-name>Saint-Petersburg Chemical-Pharmaceutical Academy</publisher-name><publisher-loc>Saint-Petersburg</publisher-loc><comment content-type="language">Russian</comment><isbn>5-8085-0077-X</isbn></element-citation></ref><ref id="B7033077"><element-citation xmlns:xlink="http://www.w3.org/1999/xlink" publication-type="book" xlink:type="simple"><person-group person-group-type="editor"><name name-style="western"><surname>Niemivuo-Lahti</surname><given-names>J.</given-names></name></person-group><year>2012</year><source>Kansallinen vieraslajistrategia</source><trans-title>Finland’s National Strategy on Invasive Alien Species</trans-title><publisher-name>Juvenes Print</publisher-name><comment content-type="language">Finnish</comment><isbn>978-952-453-726-1</isbn></element-citation></ref><ref id="B7030339"><element-citation xmlns:xlink="http://www.w3.org/1999/xlink" publication-type="book" xlink:type="simple"><person-group person-group-type="author"><name name-style="western"><surname>Kravchenko</surname><given-names>A. V.</given-names></name></person-group><year>2007</year><source>A compendium of the Karelian flora (vascular plants)</source><publisher-name>Karelian Research Centre</publisher-name><publisher-loc>Petrozavodsk</publisher-loc><size units="page">403</size><comment content-type="language">Russian</comment><isbn>978-5-9274-0324-0</isbn></element-citation></ref><ref id="B7070499"><element-citation xmlns:xlink="http://www.w3.org/1999/xlink" publication-type="chapter" xlink:type="simple"><person-group person-group-type="author"><name name-style="western"><surname>Kotov</surname><given-names>M. I.</given-names></name></person-group><year>1979</year><chapter-title>
            <tp:taxon-name><tp:taxon-name-part taxon-name-part-type="family">Brassicaceae</tp:taxon-name-part></tp:taxon-name>
          </chapter-title><person-group person-group-type="editor"><name name-style="western"><surname>Fedorov</surname><given-names>A. A.</given-names></name></person-group><source>Flora of the European part of the USSR</source><volume>Vol. 4</volume><publisher-name>Science Publishers</publisher-name><publisher-loc>Leningrad</publisher-loc><size units="page">30-148</size><comment content-type="language">Russian</comment></element-citation></ref><ref id="B7070512"><element-citation xmlns:xlink="http://www.w3.org/1999/xlink" publication-type="chapter" xlink:type="simple"><person-group person-group-type="author"><name name-style="western"><surname>Dorofeev</surname><given-names>V. I.</given-names></name></person-group><year>2012</year><chapter-title>
            <tp:taxon-name><tp:taxon-name-part taxon-name-part-type="family">Brassicaceae</tp:taxon-name-part></tp:taxon-name>
          </chapter-title><person-group person-group-type="editor"><name name-style="western"><surname>Geltman</surname><given-names>D. V.</given-names></name></person-group><source>Synopsis of the flora of Eastern Europe</source><volume>Vol. 1</volume><publisher-name>KMK Scientific Press</publisher-name><publisher-loc>Moscow &amp; Saint-Petersburg</publisher-loc><size units="page">364-437</size><comment content-type="language">Russian</comment></element-citation></ref><ref id="B7070525"><element-citation xmlns:xlink="http://www.w3.org/1999/xlink" publication-type="article" xlink:type="simple"><person-group person-group-type="author"><name name-style="western"><surname>Wasowicz</surname><given-names>Pawel</given-names></name><name name-style="western"><surname>Sennikov</surname><given-names>A. N.</given-names></name><name name-style="western"><surname>Westergaard</surname><given-names>K. B.</given-names></name><name name-style="western"><surname>Spellman</surname><given-names>Katie</given-names></name><name name-style="western"><surname>Carlson</surname><given-names>Matthew</given-names></name><name name-style="western"><surname>Gillespie</surname><given-names>L. J.</given-names></name><name name-style="western"><surname>Saarela</surname><given-names>J. M.</given-names></name><name name-style="western"><surname>Seefeldt</surname><given-names>S. S.</given-names></name><name name-style="western"><surname>Bennett</surname><given-names>Bruce</given-names></name><name name-style="western"><surname>Bay</surname><given-names>Christian</given-names></name><name name-style="western"><surname>Ickert-Bond</surname><given-names>Stefanie</given-names></name><name name-style="western"><surname>Väre</surname><given-names>Henry</given-names></name></person-group><year>2019</year><article-title>Non-native vascular flora of the Arctic: Taxonomic richness, distribution and pathways</article-title><source>Ambio</source><volume>49</volume><issue>3</issue><fpage>693</fpage><lpage>703</lpage><pub-id pub-id-type="doi">10.1007/s13280-019-01296-6</pub-id></element-citation></ref><ref id="B7070071"><element-citation xmlns:xlink="http://www.w3.org/1999/xlink" publication-type="article" xlink:type="simple"><person-group person-group-type="author"><name name-style="western"><surname>Ahti</surname><given-names>T.</given-names></name><name name-style="western"><surname>Hämet-Ahti</surname><given-names>L.</given-names></name></person-group><year>1971</year><article-title>Hemerophilous flora of the Kuusamo District, northeast Finland, and the adjacent part of Karelia, and its origin</article-title><source>Annales Botanici Fennici</source><volume>8</volume><issue>1</issue><fpage>1</fpage><lpage>91</lpage></element-citation></ref></ref-list></tp:taxon-treatment>
