# Supplementary material for: New records in non-native vascular plants of Russian Lapland
Source: Biodivers Data J. 2022 Jan 6;10:e78166. doi: 10.3897/BDJ.10.e78166 (PMC8758643; doi:10.3897/BDJ.10.e78166)
Supplement: XML Treatment for Senecio vernalis [file BDJ.10.e78166-treatment14.xml]

<!DOCTYPE tp:taxon-treatment
  PUBLIC "-//TaxonX//DTD Taxonomic Treatment Publishing DTD v0 20100105//EN" "tax-treatment-NSO.dtd">
<tp:taxon-treatment xmlns:tp="http://www.plazi.org/taxpub"><tp:treatment-meta><mixed-citation publication-type="journal"><person-group><name><surname>Kozhin</surname><given-names>Mikhail</given-names></name><name><surname>Sennikov</surname><given-names>Alexander</given-names></name></person-group><article-title>New records in non-native vascular plants of Russian Lapland</article-title><source>Biodivers Data J</source><day>06</day><month>01</month><year>2022</year><volume>10</volume><pub-id pub-id-type="doi">10.3897/BDJ.10.e78166</pub-id></mixed-citation></tp:treatment-meta><tp:nomenclature><tp:taxon-name>
            <object-id xmlns:xlink="http://www.w3.org/1999/xlink" content-type="arpha" xlink:type="simple">F8BE1536-B8E9-52E8-8AC7-5BECE673DB76</object-id>
            <tp:taxon-name-part taxon-name-part-type="genus">Senecio</tp:taxon-name-part>
            <tp:taxon-name-part taxon-name-part-type="species">vernalis</tp:taxon-name-part>
            <object-id xmlns:xlink="http://www.w3.org/1999/xlink" xlink:type="simple" object-id-type="IPNI">urn:lsid:ipni.org:names:248179-1</object-id>
            <object-id xmlns:xlink="http://www.w3.org/1999/xlink" xlink:type="simple" object-id-type="Flora of Russian Lapland">https://laplandflora.ru/#28330</object-id>
            <object-id xmlns:xlink="http://www.w3.org/1999/xlink" xlink:type="simple" object-id-type="GBIF">https://www.gbif.org/occurrence/1948436060</object-id>
          </tp:taxon-name><tp:taxon-authority>Waldst. &amp; Kit.</tp:taxon-authority><tp:nomenclature-citation-list><tp:nomenclature-citation><tp:taxon-name>
                <tp:taxon-name-part taxon-name-part-type="genus" reg="Senecio">Senecio</tp:taxon-name-part>
                <tp:taxon-name-part taxon-name-part-type="species" reg="vernalis">vernalis</tp:taxon-name-part>
              </tp:taxon-name><comment> Waldst. &amp; Kit., Descr. Icon. Pl. Hung. 1: 23, t. 24 (1800) - <tp:taxon-name><tp:taxon-name-part taxon-name-part-type="genus" reg="Senecio">Senecio</tp:taxon-name-part><tp:taxon-name-part taxon-name-part-type="species" reg="leucanthemifolius">leucanthemifolius</tp:taxon-name-part><tp:taxon-name-part taxon-name-part-type="infraspecific-rank">subsp.</tp:taxon-name-part><tp:taxon-name-part taxon-name-part-type="subspecies" reg="vernalis">vernalis</tp:taxon-name-part></tp:taxon-name> (Waldst. &amp; Kit.) Greuter, Willdenowia 33(2): 247 (2003).</comment></tp:nomenclature-citation></tp:nomenclature-citation-list></tp:nomenclature><tp:treatment-sec sec-type="Distribution"><title>Distribution</title><sec sec-type="Native distribution"><title>Native distribution</title><p>Europe (temperate), Mediterranean, Caucasus, Iran.</p></sec><sec sec-type="Secondary distribution"><title>Secondary distribution</title><p>Europe (boreal, Atlantic), sometimes elsewhere in the world.</p></sec><sec sec-type="Distribution in neighbouring territories"><title>Distribution in neighbouring territories</title><p>Rare casual in Karelia, likely introduced during the Second World War (<xref ref-type="bibr" rid="B7030339">Kravchenko 2007</xref>). Casual alien in the whole of Finland (<xref ref-type="bibr" rid="B7051005">Kurtto 1998b</xref>).</p></sec><sec sec-type="New record"><title>New record</title><p>Russia. Murmansk Region. Pechenga District. 'Lapponia Petsamoensis, Jäniskoski, ent. leirialue', 22.08.1957, <italic>C. E. Sonck</italic> 6061 (H 761596).</p></sec><sec sec-type="Pathways of introduction"><title>Pathways of introduction</title><p>Transport – Contaminant: Contaminated bait.</p><p>The species has arrived with forage transported to the place of occurrence by the German army during the Second World War.</p></sec><sec sec-type="Period of introduction"><title>Period of introduction</title><p>Second World War (1941-1945).</p><p>The period of introduction is established through the pathways.</p></sec><sec sec-type="Invasion status"><title>Invasion status</title><p>Locally established, persisting. Historical occurrence.</p><p>The local population of this annual species persisted for at least 13 years by the time of its discovery. Its current state is unknown, but presumably extinct.</p></sec></tp:treatment-sec><tp:treatment-sec sec-type="Ecology"><title>Ecology</title><p>Open ground, disturbed ground.</p></tp:treatment-sec><tp:treatment-sec sec-type="Biology"><title>Biology</title><p>Annual (or overwintering biennial). Therophyte with taproot.</p></tp:treatment-sec><tp:treatment-sec sec-type="Notes"><title>Notes</title><p>The Jäniskoski-Niskakoski area was a territory in Inari Lapland, northern Finland, which was sold to the USSR in 1947 in order to establish a complex of hydropower electric plants for the needs of Soviet nickel mining projects in Petsamo District. The Finnish enterprise <italic><tp:taxon-name><tp:taxon-name-part taxon-name-part-type="genus" reg="Imatran">Imatran</tp:taxon-name-part><tp:taxon-name-part taxon-name-part-type="species" reg="voima">voima</tp:taxon-name-part></tp:taxon-name></italic> was contracted to construct these electric plants and operated a few villages of Finnish construction workers in the territory, including Jäniskoski. Carl Erik Sonck, at that time a medical doctor and amateur botanist, served for the business and collected in this territory in the 1950s (<xref ref-type="bibr" rid="B7065037">Kravchenko 2020</xref>).</p><p><italic><tp:taxon-name><tp:taxon-name-part taxon-name-part-type="genus" reg="Senecio">Senecio</tp:taxon-name-part><tp:taxon-name-part taxon-name-part-type="species" reg="vernalis">vernalis</tp:taxon-name-part></tp:taxon-name></italic> in Jäniskoski was collected in the place of a former German military camp, where it was introduced during the Second World War by German military troops in the period of the German occupation in August 1941 - September 1944. Other alien plant species of the same origin were collected in the same place, for example, <italic><tp:taxon-name><tp:taxon-name-part taxon-name-part-type="genus" reg="Erodium">Erodium</tp:taxon-name-part><tp:taxon-name-part taxon-name-part-type="species" reg="cicutarium">cicutarium</tp:taxon-name-part></tp:taxon-name></italic> (L.) L’Hér. (<xref ref-type="bibr" rid="B7065046">Mäkinen et al. 2019</xref>).</p></tp:treatment-sec><ref-list><ref id="B7030339"><element-citation xmlns:xlink="http://www.w3.org/1999/xlink" publication-type="book" xlink:type="simple"><person-group person-group-type="author"><name name-style="western"><surname>Kravchenko</surname><given-names>A. V.</given-names></name></person-group><year>2007</year><source>A compendium of the Karelian flora (vascular plants)</source><publisher-name>Karelian Research Centre</publisher-name><publisher-loc>Petrozavodsk</publisher-loc><size units="page">403</size><comment content-type="language">Russian</comment><isbn>978-5-9274-0324-0</isbn></element-citation></ref><ref id="B7051005"><element-citation xmlns:xlink="http://www.w3.org/1999/xlink" publication-type="chapter" xlink:type="simple"><person-group person-group-type="author"><name name-style="western"><surname>Kurtto</surname><given-names>A.</given-names></name></person-group><year>1998</year><chapter-title>
            <tp:taxon-name><tp:taxon-name-part taxon-name-part-type="family">Asteraceae</tp:taxon-name-part></tp:taxon-name>
          </chapter-title><person-group person-group-type="editor"><name name-style="western"><surname>Hämet-Ahti</surname><given-names>L.</given-names></name><name name-style="western"><surname>Suominen</surname><given-names>J.</given-names></name><name name-style="western"><surname>Ulvinen</surname><given-names>T.</given-names></name><name name-style="western"><surname>Uotila</surname><given-names>P.</given-names></name></person-group><source>Retkeilykasvio</source><edition>Ed. 4</edition><publisher-name>Luonnontieteellinen keskusmuseo</publisher-name><publisher-loc>Helsinki</publisher-loc><size units="page">405-444</size><isbn>951-45-8166-0</isbn></element-citation></ref><ref id="B7065037"><element-citation xmlns:xlink="http://www.w3.org/1999/xlink" publication-type="book" xlink:type="simple"><person-group person-group-type="author"><name name-style="western"><surname>Kravchenko</surname><given-names>A. V.</given-names></name></person-group><year>2020</year><source>Vascular plants of the Pasvik Nature Reserve and neighbouring territories</source><publisher-name>Karelian Science Centre</publisher-name><publisher-loc>Petrozavodsk</publisher-loc><size units="page">281</size><comment content-type="language">Russian</comment><isbn>978-5-9274-0886-3</isbn></element-citation></ref><ref id="B7065046"><element-citation xmlns:xlink="http://www.w3.org/1999/xlink" publication-type="article" xlink:type="simple"><person-group person-group-type="author"><name name-style="western"><surname>Mäkinen</surname><given-names>Y.</given-names></name><name name-style="western"><surname>Piirainen</surname><given-names>M.</given-names></name><name name-style="western"><surname>Laine</surname><given-names>U.</given-names></name><name name-style="western"><surname>Nurmi</surname><given-names>J.</given-names></name><name name-style="western"><surname>Heino</surname><given-names>S.</given-names></name><name name-style="western"><surname>Iso-Iivari</surname><given-names>L.</given-names></name></person-group><year>2019</year><article-title>Vascular flora of Inari Lapland. 9</article-title><source>Reports from the Kevo Subarctic Research Station</source><volume>25</volume><fpage>3</fpage><lpage>164</lpage></element-citation></ref></ref-list></tp:taxon-treatment>
