# Supplementary material for: New records in non-native vascular plants of Russian Lapland
Source: Biodivers Data J. 2022 Jan 6;10:e78166. doi: 10.3897/BDJ.10.e78166 (PMC8758643; doi:10.3897/BDJ.10.e78166)
Supplement: Supplementary material 1 — New records of non-native vascular plants in Murmansk Region, Russia [file bdj-10-e78166-s001.txt]

institutionCode	catalogNumber	basisOfRecord	recordNumber	scientificName	taxonRank	family	genus	specificEpithet	scientificNameAuthorship	countryCode	stateProvince	verbatimLocality	habitat	decimalLatitude	decimalLongitude	geodeticDatum	coordinateUncertaintyInMeters	verbatimElevation	eventDate	year	month	day	recordedBy	identifiedBy	language	license	references
KPABG	42732	PreservedSpecimen	36	Anthemis ruthenica M. Bieb.	species	Asteraceae	Anthemis	ruthenica	M. Bieb.	RU	Murmansk Region	Ìóðìàíñêàÿ îáëàñòü, ñ. Òóëîìà, êîëõîç "Òóëîìà", ïîëå ¹1	ïîñåâ ìíîãîëåòíèõ òðàâ	68.816615	32.694793	WGS 84	500		1953-08-31	1953	8	31	Øëÿêîâà, Å.Â.	Êîæèí, Ì.Í.	ru	Creative Commons Attribution (CC-BY) 4.0 License	https://laplandflora.ru/#28334
LE	01127282	PreservedSpecimen		Prunus armeniaca L.	species	Rosaceae	Prunus	armeniaca	L.	RU	Murmansk Region	ñò. Àïàòèòû, ñåâåðíàÿ îêðàèíà	íà æåëåçíîäîðîæíîì ïîëîòíå	67.565665	33.367872	WGS 84	300		1970-07-30	1970	7	30	Ãóñåâ, Þ.Ä.		ru	Creative Commons Attribution (CC-BY) 4.0 License	http://rr.herbariumle.ru/01127282
H		PreservedSpecimen	M-4412	Aruncus dioicus	species	Rosaceae	Aruncus	dioicus	(Walter) Fernald	RU	Murmansk Region	Murmansk Region, Kirovskii District, highway Apatity - Kirovsk, abandoned airport 'Kirovsk'	vicinity of buildings	67.57926	33.58224	WGS 84	5	212	2020-07-15	2020	7	15	Kozhin, Mikhail N.	Kozhin, Mikhail N.	en	Creative Commons Attribution (CC-BY) 4.0 License	https://laplandflora.ru/#28325
KPABG	046904	PreservedSpecimen	M-4412	Aruncus dioicus	species	Rosaceae	Aruncus	dioicus	(Walter) Fernald	RU	Murmansk Region	Murmansk Region, Kirovskii District, highway Apatity - Kirovsk, abandoned airport 'Kirovsk'	vicinity of buildings	67.57926	33.58224	WGS 84	5	212	2020-07-15	2020	7	15	Kozhin, Mikhail N.	Kozhin, Mikhail N.	en	Creative Commons Attribution (CC-BY) 4.0 License	https://laplandflora.ru/#28326
MW	1066862	PreservedSpecimen	M-4412	Aruncus dioicus	species	Rosaceae	Aruncus	dioicus	(Walter) Fernald	RU	Murmansk Region	Murmansk Region, Kirovskii District, highway Apatity - Kirovsk, abandoned airport 'Kirovsk'	vicinity of buildings	67.57926	33.58224	WGS 84	5	212	2020-07-15	2020	7	15	Kozhin, Mikhail N.	Kozhin, Mikhail N.	en	Creative Commons Attribution (CC-BY) 4.0 License	https://laplandflora.ru/#28327
KPABG	42581	PreservedSpecimen	72	Bromus commutatus Schrad.	species	Poaceae	Bromus	commutatus	Schrad.	RU	Murmansk Region	Ìóðìàíñêàÿ îáëàñòü, ñ. Êîâäà, êîëõîç "Áåëîìîð", ó÷àñòîê Äåìèäîâà	ïîñåâ êàðòîôåëÿ, åäèíè÷íî	66.690767	32.870098	WGS 84	750		1953-08-13	1953	8	13	Øëÿêîâà, Å.Â.	Êîæèí, Ì.Í.	ru	Creative Commons Attribution (CC-BY) 4.0 License	https://laplandflora.ru/#28335
H		PreservedSpecimen	M-4406	Chaerophyllum hirsutum L.	species	Apiaceae	Chaerophyllum	hirsutum	L.	RU	Murmansk Region	Murmansk Region, Apatitskii District, Apatity Town, the northern part of Akademgorodok near the road along Kozlova street, near the car depot	thickets of hogweed at the edge of the small-wooded willow	67.57378	33.39388	WGS 84	5	157	2020-06-23	2020	6	23	Kozhin, Mikhail N.; Borovichev, Eugeny A.	Kozhin, Mikhail N.	en	Creative Commons Attribution (CC-BY) 4.0 License	https://laplandflora.ru/#28305
INEP		PreservedSpecimen	M-4406	Chaerophyllum hirsutum L.	species	Apiaceae	Chaerophyllum	hirsutum	L.	RU	Murmansk Region	Murmansk Region, Apatitskii District, Apatity Town, the northern part of Akademgorodok near the road along Kozlova street, near the car depot	thickets of hogweed at the edge of the small-wooded willow	67.57378	33.39388	WGS 84	5	157	2020-06-23	2020	6	23	Kozhin, Mikhail N.; Borovichev, Eugeny A.	Kozhin, Mikhail N.	en	Creative Commons Attribution (CC-BY) 4.0 License	https://laplandflora.ru/#28308
KPABG	046898	PreservedSpecimen	M-4406	Chaerophyllum hirsutum L.	species	Apiaceae	Chaerophyllum	hirsutum	L.	RU	Murmansk Region	Murmansk Region, Apatitskii District, Apatity Town, the northern part of Akademgorodok near the road along Kozlova street, near the car depot	thickets of hogweed at the edge of the small-wooded willow	67.57378	33.39388	WGS 84	5	157	2020-06-23	2020	6	23	Kozhin, Mikhail N.; Borovichev, Eugeny A.	Kozhin, Mikhail N.	en	Creative Commons Attribution (CC-BY) 4.0 License	https://laplandflora.ru/#28309
KPABG	046899	PreservedSpecimen	M-4406	Chaerophyllum hirsutum L.	species	Apiaceae	Chaerophyllum	hirsutum	L.	RU	Murmansk Region	Murmansk Region, Apatitskii District, Apatity Town, the northern part of Akademgorodok near the road along Kozlova street, near the car depot	thickets of hogweed at the edge of the small-wooded willow	67.57378	33.39388	WGS 84	5	157	2020-06-23	2020	6	23	Kozhin, Mikhail N.; Borovichev, Eugeny A.	Kozhin, Mikhail N.	en	Creative Commons Attribution (CC-BY) 4.0 License	https://laplandflora.ru/#28306
MW	1066860	PreservedSpecimen	M-4406	Chaerophyllum hirsutum L.	species	Apiaceae	Chaerophyllum	hirsutum	L.	RU	Murmansk Region	Murmansk Region, Apatitskii District, Apatity Town, the northern part of Akademgorodok near the road along Kozlova street, near the car depot	thickets of hogweed at the edge of the small-wooded willow	67.57378	33.39388	WGS 84	5	157	2020-06-23	2020	6	23	Kozhin, Mikhail N.; Borovichev, Eugeny A.	Kozhin, Mikhail N.	en	Creative Commons Attribution (CC-BY) 4.0 License	https://laplandflora.ru/#28307
MW	1066861	PreservedSpecimen	M-4405	Galega orientalis Lam.	species	Fabaceae	Galega	orientalis	Lam.	RU	Murmansk Region	Murmansk Region, Apatitskii District, Apatity Town, Polar Experimental Station of Institute of Plant Industry	a field overgrown with dandelion, cereals and bedstraw	67.54942	33.37094	WGS 84	5	127	2020-06-23	2020	6	23	Kozhin, Mikhail N.; Borovichev, Eugeny A.	Kozhin, Mikhail N.	en	Creative Commons Attribution (CC-BY) 4.0 License	https://laplandflora.ru/#28304
H		PreservedSpecimen	M-4405	Galega orientalis Lam.	species	Fabaceae	Galega	orientalis	Lam.	RU	Murmansk Region	Murmansk Region, Apatitskii District, Apatity Town, Polar Experimental Station of Institute of Plant Industry	a field overgrown with dandelion, cereals and bedstraw	67.54942	33.37094	WGS 84	5	127	2020-06-23	2020	6	23	Kozhin, Mikhail N.; Borovichev, Eugeny A.	Kozhin, Mikhail N.	en	Creative Commons Attribution (CC-BY) 4.0 License	https://laplandflora.ru/#28302
H		PreservedSpecimen	M-4408	Galega orientalis Lam.	species	Fabaceae	Galega	orientalis	Lam.	RU	Murmansk Region	Murmansk Region, Apatitskii District, Apatity Town, fields of the state farm Industry at the entrance to the Apatity Town	the side of the road between the grass willow stands separating the fields, 500 m south-west of the road	67.57402	33.32479	WGS 84	5	141	2020-07-13	2020	7	13	Kozhin, Mikhail N.	Kozhin, Mikhail N.	en	Creative Commons Attribution (CC-BY) 4.0 License	https://laplandflora.ru/#28313
H		PreservedSpecimen	M-4409	Galega orientalis Lam.	species	Fabaceae	Galega	orientalis	Lam.	RU	Murmansk Region	Murmansk Region, Apatitskii District, Apatity Town, fields of the state farm Industry at the entrance to the Apatity Town	road between fields	67.5765	33.32641	WGS 84	5	145	2020-07-13	2020	7	13	Kozhin, Mikhail N.	Kozhin, Mikhail N.	en	Creative Commons Attribution (CC-BY) 4.0 License	https://laplandflora.ru/#28316
INEP		PreservedSpecimen	M-4408	Galega orientalis Lam.	species	Fabaceae	Galega	orientalis	Lam.	RU	Murmansk Region	Murmansk Region, Apatitskii District, Apatity Town, fields of the state farm Industry at the entrance to the Apatity Town	the side of the road between the grass willow stands separating the fields, 500 m south-west of the road	67.57402	33.32479	WGS 84	5	141	2020-07-13	2020	7	13	Kozhin, Mikhail N.	Kozhin, Mikhail N.	en	Creative Commons Attribution (CC-BY) 4.0 License	https://laplandflora.ru/#28315
KPABG	046897	PreservedSpecimen	M-4405	Galega orientalis Lam.	species	Fabaceae	Galega	orientalis	Lam.	RU	Murmansk Region	Murmansk Region, Apatitskii District, Apatity Town, Polar Experimental Station of Institute of Plant Industry	a field overgrown with dandelion, cereals and bedstraw	67.54942	33.37094	WGS 84	5	127	2020-06-23	2020	6	23	Kozhin, Mikhail N.; Borovichev, Eugeny A.	Kozhin, Mikhail N.	en	Creative Commons Attribution (CC-BY) 4.0 License	https://laplandflora.ru/#28303
KPABG	046901	PreservedSpecimen	M-4408	Galega orientalis Lam.	species	Fabaceae	Galega	orientalis	Lam.	RU	Murmansk Region	Murmansk Region, Apatitskii District, Apatity Town, fields of the state farm Industry at the entrance to the Apatity Town	the side of the road between the grass willow stands separating the fields, 500 m south-west of the road	67.57402	33.32479	WGS 84	5	141	2020-07-13	2020	7	13	Kozhin, Mikhail N.	Kozhin, Mikhail N.	en	Creative Commons Attribution (CC-BY) 4.0 License	https://laplandflora.ru/#28314
MW	1066864	PreservedSpecimen	M-4408	Galega orientalis Lam.	species	Fabaceae	Galega	orientalis	Lam.	RU	Murmansk Region	Murmansk Region, Apatitskii District, Apatity Town, fields of the state farm Industry at the entrance to the Apatity Town	the side of the road between the grass willow stands separating the fields, 500 m south-west of the road	67.57402	33.32479	WGS 84	5	141	2020-07-13	2020	7	13	Kozhin, Mikhail N.	Kozhin, Mikhail N.	en	Creative Commons Attribution (CC-BY) 4.0 License	https://laplandflora.ru/#28314
KPABG	046902	PreservedSpecimen	M-4409	Galega orientalis Lam.	species	Fabaceae	Galega	orientalis	Lam.	RU	Murmansk Region	Murmansk Region, Apatitskii District, Apatity Town, fields of the state farm Industry at the entrance to the Apatity Town	road between fields	67.5765	33.32641	WGS 84	5	145	2020-07-13	2020	7	13	Kozhin, Mikhail N.	Kozhin, Mikhail N.	en	Creative Commons Attribution (CC-BY) 4.0 License	https://laplandflora.ru/#28317
MW	1066865	PreservedSpecimen	M-4409	Galega orientalis Lam.	species	Fabaceae	Galega	orientalis	Lam.	RU	Murmansk Region	Murmansk Region, Apatitskii District, Apatity Town, fields of the state farm Industry at the entrance to the Apatity Town	road between fields	67.5765	33.32641	WGS 84	5	145	2020-07-13	2020	7	13	Kozhin, Mikhail N.	Kozhin, Mikhail N.	en	Creative Commons Attribution (CC-BY) 4.0 License	https://laplandflora.ru/#28318
H	827871	PreservedSpecimen		Geum aleppicum Jacq.	species	Rosaceae	Geum	aleppicum	Jacq.	RU	Murmansk Region	Murmansk Region, Lovozersky district. Revda village, close to the museum buildings in the SW part of the village		67.937542	34.546773	WGS 84	30		2011-08-02	2011	8	2	Piirainen, Mikko		en	Creative Commons Attribution (CC-BY) 4.0 License	https://laplandflora.ru/#28329
H	824080	PreservedSpecimen	49222	Lepidium densiflorum Schrad.	species	Brassicaceae	Lepidium	densiflorum	Schrad.	RU	Murmansk Region	Murmansk Region, Kandalaksha town, SE side of the crossing of Ulitsa Gor'kogo and Ul. Pronina, surroundings of a gas station	Sandy railway bank	67.15888	32.40583	WGS 84	30	20	2011-08-05	2011	8	5	Uotila, Pertti		en	Creative Commons Attribution (CC-BY) 4.0 License	https://laplandflora.ru/#28328
H		PreservedSpecimen	M-4410	Levisticum officinale W.D.J.Koch	species	Apiaceae	Levisticum	officinale	W.D.J.Koch	RU	Murmansk Region	Murmansk Region, Kirovskii District, highway Apatity - Kirovsk, 9th km	birch grass forest near the spring	67.58224	33.55772	WGS 84	5	190	2020-07-15	2020	7	15	Kozhin, Mikhail N.	Kozhin, Mikhail N.	en	Creative Commons Attribution (CC-BY) 4.0 License	https://laplandflora.ru/#28319
KPABG	046903	PreservedSpecimen	M-4410	Levisticum officinale W.D.J.Koch	species	Apiaceae	Levisticum	officinale	W.D.J.Koch	RU	Murmansk Region	Murmansk Region, Kirovskii District, highway Apatity - Kirovsk, 9th km	birch grass forest near the spring	67.58224	33.55772	WGS 84	5	190	2020-07-15	2020	7	15	Kozhin, Mikhail N.	Kozhin, Mikhail N.	en	Creative Commons Attribution (CC-BY) 4.0 License	https://laplandflora.ru/#28320
MW	1066866	PreservedSpecimen	M-4410	Levisticum officinale W.D.J.Koch	species	Apiaceae	Levisticum	officinale	W.D.J.Koch	RU	Murmansk Region	Murmansk Region, Kirovskii District, highway Apatity - Kirovsk, 9th km	birch grass forest near the spring	67.58224	33.55772	WGS 84	5	190	2020-07-15	2020	7	15	Kozhin, Mikhail N.	Kozhin, Mikhail N.	en	Creative Commons Attribution (CC-BY) 4.0 License	https://laplandflora.ru/#28321
H		PreservedSpecimen	M-4407	Myrrhis odorata (L.) Scop.	species	Apiaceae	Myrrhis	odorata	(L.) Scop.	RU	Murmansk Region	Murmansk Region, Apatitskii District, Apatity Town, the northern part of Akademgorodok near the road along Kozlova street, near the car depot	thickets of hogweed at the edge of the small-wooded willow	67.57378	33.39388	WGS 84	5	157	2020-06-23	2020	6	23	Kozhin, Mikhail N.; Borovichev, Eugeny A.	Kozhin, Mikhail N.	en	Creative Commons Attribution (CC-BY) 4.0 License	https://laplandflora.ru/#28310
KPABG	046900	PreservedSpecimen	M-4407	Myrrhis odorata (L.) Scop.	species	Apiaceae	Myrrhis	odorata	(L.) Scop.	RU	Murmansk Region	Murmansk Region, Apatitskii District, Apatity Town, the northern part of Akademgorodok near the road along Kozlova street, near the car depot	thickets of hogweed at the edge of the small-wooded willow	67.57378	33.39388	WGS 84	5	157	2020-06-23	2020	6	23	Kozhin, Mikhail N.; Borovichev, Eugeny A.	Kozhin, Mikhail N.	en	Creative Commons Attribution (CC-BY) 4.0 License	https://laplandflora.ru/#28311
MW	1066863	PreservedSpecimen	M-4407	Myrrhis odorata (L.) Scop.	species	Apiaceae	Myrrhis	odorata	(L.) Scop.	RU	Murmansk Region	Murmansk Region, Apatitskii District, Apatity Town, the northern part of Akademgorodok near the road along Kozlova street, near the car depot	thickets of hogweed at the edge of the small-wooded willow	67.57378	33.39388	WGS 84	5	157	2020-06-23	2020	6	23	Kozhin, Mikhail N.; Borovichev, Eugeny A.	Kozhin, Mikhail N.	en	Creative Commons Attribution (CC-BY) 4.0 License	https://laplandflora.ru/#28312
LE	1128388	PreservedSpecimen		Phleum phleoides (L.) H. Karst.	species	Poaceae	Phleum	phleoides	(L.) H. Karst.	RU	Murmansk Region	Õèáèíñêèå ãîðû, îêðåñòíîñòè ã. Õèáèíîãîðñêà, ïóñòûðü íà ñåâåðíîì ñêëîíå Òàõòàðâóì÷îðð, ïî äîðîãå îò áåðåãà îç. Ìàëûé Âóäüÿâð íà Ìîëèáäåíîâûé ðóäíèê		67.664810	33.590632	WGS 84	500		1934-07-14	1934	7	14	Ïîëÿíñêàÿ, Î.Ñ.		ru	Creative Commons Attribution (CC-BY) 4.0 License	https://laplandflora.ru/#28333
MW	384230	PreservedSpecimen		Prunus armeniaca L.	species	Rosaceae	Prunus	armeniaca	L.	RU	Murmansk Region	Ìóðìàíñêàÿ îáëàñòü, Êàíäàëàêøñêèé ðàéîí, ñòàíöèÿ Ïîÿêîíäà	âäîëü æåëåçíîé äîðîãè	66.585248	32.808454	WGS 84	300		1993-08-24	1993	8	24	Íîòîâ, À.À.; Ñîêîëîâ, Ä.Ä.	Ìàéîðîâ, Ñ.Ð.	ru	Creative Commons Attribution (CC-BY) 4.0 License	https://laplandflora.ru/#28331
KPABG	24968	PreservedSpecimen	282	Rorippa sylvestris (L.) Besser	species	Brassicaceae	Rorippa	sylvestris	(L.) Besser	RU	Murmansk Region	Ìóðìàíñêàÿ îáëàñòü, îêðåñòíîñòè Àëàêóðòòè, ëåâûé áåðåã ðåêè Òóì÷è	ïî áåðåãó ïðîòîêè	66.959549	30.337345	WGS 84	1300		1957-07-25	1957	7	25	Êóçåíåâà, Î.È.; Äðÿõëîâà, À.Ä.		ru	Creative Commons Attribution (CC-BY) 4.0 License	https://laplandflora.ru/#28332
H	761596	PreservedSpecimen	6061	Senecio vernalis Waldst. & Kit.	species	Asteraceae	Senecio	vernalis	Waldst. & Kit.	RU	Murmansk Region	Murmansk Region, J?niskoski	ent. leirialue	68.969261	28.782074	WGS 84	500		1957-08-22	1957	8	22	Sonck, C. E.	Ahti, T.	fi	Creative Commons Attribution (CC-BY) 4.0 License	https://laplandflora.ru/#28330
MW	1058418	PreservedSpecimen	M-4036	Leonurus quinquelobatus Gilib.	species	Lamiaceae	Leonurus	quinquelobatus	Gilib.	RU	Murmansk Region	Murmansk Region, Terskii District. Kuzreka Village, near Botaminskaya fishing station	on a seashore meadow in a holiday village	66.598067	34.834799	WGS 84			2018-07-05	2018	7	5	Kozhin, Mikhail N.		en	Creative Commons Attribution (CC-BY) 4.0 License	https://laplandflora.ru/#16290
H		PreservedSpecimen	M-4036	Leonurus quinquelobatus Gilib.	species	Lamiaceae	Leonurus	quinquelobatus	Gilib.	RU	Murmansk Region	Murmansk Region, Terskii District. Kuzreka Village, near Botaminskaya fishing station	on a seashore meadow in a holiday village	66.598067	34.834799	WGS 84			2018-07-05	2018	7	5	Kozhin, Mikhail N.		en	Creative Commons Attribution (CC-BY) 4.0 License	https://laplandflora.ru/#16292
KAND	10122	PreservedSpecimen	M-4036	Leonurus quinquelobatus Gilib.	species	Lamiaceae	Leonurus	quinquelobatus	Gilib.	RU	Murmansk Region	Murmansk Region, Terskii District. Kuzreka Village, near Botaminskaya fishing station	on a seashore meadow in a holiday village	66.598067	34.834799	WGS 84			2018-07-05	2018	7	5	Kozhin, Mikhail N.		en	Creative Commons Attribution (CC-BY) 4.0 License	https://laplandflora.ru/#16291
